# Supplementary material for: Supercooled erythritol for high-performance seasonal thermal energy storage
Source: Nat Commun. 2024 Jun 11;15:4948. doi: 10.1038/s41467-024-49333-7 (PMC11166931; doi:10.1038/s41467-024-49333-7)
Supplement: Supplementary file 4 — Source Data [file 41467_2024_49333_MOESM4_ESM.xlsx]

## Sheet: Figure 1a
Figure 1a	anti-FOXO

## Sheet: Figure 2b
	wavenumbers (cm^-1)	ERY	0.5 wt.%CG/ERY	1 wt.%CG/ERY	2 wt.%CG/ERY	5 wt.%CG/ERY	10 wt.%CG/ERY	15 wt.%CG/ERY	wavenumbers (cm^-1)	CG
	399.681	0	0	0	0	0	0	0	3996.35	0.04117
	400.163	0.1228	0.05656	0.12218	0.11541	0.07032	0.00568	0.02056	3994.42	0.04055
Figure 2b	400.646	0.12254	0.05594	0.12159	0.10995	0.06311	0.00416	0.01767	3992.5	0.03993
	401.128	0.12195	0.05538	0.1202	0.10445	0.05595	0.00278	0.01548	3990.57	0.03932
	401.61	0.1206	0.05528	0.11714	0.10031	0.05077	0.00248	0.01669	3988.64	0.03872
	402.092	0.11948	0.05565	0.11484	0.0983	0.04878	0.00334	0.02049	3986.71	0.03813
	402.574	0.11879	0.05625	0.11354	0.09815	0.04959	0.0048	0.02572	3984.78	0.03754
	403.056	0.11841	0.05677	0.11254	0.09878	0.05146	0.00604	0.03074	3982.85	0.03695
	403.538	0.11815	0.05716	0.11139	0.09935	0.05272	0.00674	0.03438	3980.92	0.03638
	404.02	0.11785	0.05769	0.11042	0.10022	0.0538	0.00765	0.03768	3978.99	0.03581
	404.503	0.11778	0.05826	0.11009	0.10136	0.05465	0.00854	0.03985	3977.07	0.03524
	404.985	0.11781	0.05884	0.11027	0.1025	0.05492	0.00937	0.04069	3975.14	0.03469
	405.467	0.11783	0.05941	0.11068	0.10346	0.05448	0.01014	0.04018	3973.21	0.03413
	405.949	0.11774	0.05995	0.11104	0.10418	0.05342	0.01087	0.03854	3971.28	0.03325
	406.431	0.11752	0.0605	0.11115	0.10469	0.05212	0.01161	0.03615	3969.35	0.03234
	406.913	0.11717	0.06113	0.11098	0.10523	0.05097	0.0124	0.0335	3967.42	0.03139
	407.395	0.11678	0.06191	0.11056	0.10599	0.05042	0.01328	0.0311	3965.49	0.03038
	407.877	0.11652	0.06293	0.11003	0.10713	0.05071	0.01425	0.02939	3963.56	0.02929
	408.36	0.11648	0.06422	0.10956	0.10872	0.0519	0.01528	0.0287	3961.64	0.0281
	408.842	0.11676	0.06582	0.10921	0.11079	0.05384	0.01631	0.0292	3959.71	0.02683
	409.324	0.11746	0.06773	0.10903	0.11322	0.05623	0.01729	0.03086	3957.78	0.0255
	409.806	0.11864	0.06991	0.10915	0.11586	0.05876	0.0182	0.03357	3955.85	0.02414
	410.288	0.12035	0.07236	0.10965	0.11865	0.06117	0.01908	0.03712	3953.92	0.02279
	410.77	0.12273	0.07505	0.11062	0.1215	0.06337	0.02	0.04124	3951.99	0.02144
	411.252	0.12587	0.07794	0.11221	0.12435	0.06538	0.02104	0.04556	3950.06	0.02013
	411.734	0.12982	0.08102	0.11443	0.12718	0.06728	0.02228	0.04974	3948.13	0.01887
	412.217	0.13462	0.08424	0.11723	0.12991	0.06914	0.02374	0.05339	3946.21	0.01767
	412.699	0.1402	0.08757	0.12047	0.13258	0.07098	0.02542	0.05622	3944.28	0.01652
	413.181	0.14645	0.091	0.12398	0.13516	0.07273	0.02729	0.05801	3942.35	0.01545
	413.663	0.1533	0.09454	0.12766	0.13765	0.07428	0.02932	0.05872	3940.42	0.01448
	414.145	0.16063	0.09825	0.13152	0.14017	0.07543	0.0315	0.05846	3938.49	0.01363
	414.627	0.16853	0.10224	0.13583	0.14287	0.07607	0.03393	0.05757	3936.56	0.01285
	415.109	0.1773	0.10678	0.1411	0.14618	0.07636	0.03683	0.05675	3934.63	0.01213
	415.591	0.18761	0.11235	0.14832	0.15077	0.07691	0.04063	0.05708	3932.7	0.01151
	416.074	0.20013	0.11962	0.15837	0.15731	0.07877	0.04586	0.05981	3930.78	0.01104
	416.556	0.21523	0.1291	0.17155	0.16632	0.08298	0.05279	0.06584	3928.85	0.01075
	417.038	0.2327	0.14102	0.18744	0.17772	0.09018	0.06138	0.0755	3926.92	0.01069
	417.52	0.25182	0.15516	0.20506	0.19099	0.10036	0.07122	0.08829	3924.99	0.01085
	418.002	0.27137	0.17091	0.22322	0.20531	0.11304	0.0817	0.10321	3923.06	0.01116
	418.484	0.28998	0.18731	0.24058	0.21953	0.12727	0.09205	0.11889	3921.13	0.0116
	418.966	0.30605	0.2032	0.256	0.2325	0.14185	0.10149	0.13381	3919.2	0.01204
	419.448	0.31808	0.21729	0.26829	0.24295	0.15539	0.10929	0.14645	3917.27	0.01246
	419.931	0.32471	0.22834	0.27645	0.24976	0.16655	0.1148	0.15544	3915.35	0.01288
	420.413	0.3251	0.23533	0.27981	0.25207	0.17413	0.11759	0.15973	3913.42	0.01333
	420.895	0.31899	0.23767	0.27811	0.24946	0.17725	0.11751	0.15884	3911.49	0.01383
	421.377	0.30698	0.2353	0.27174	0.24217	0.17575	0.11481	0.15305	3909.56	0.01442
	421.859	0.2906	0.22883	0.26192	0.23112	0.17017	0.11021	0.14343	3907.63	0.01419
	422.341	0.27195	0.21949	0.25037	0.21785	0.16189	0.10473	0.13173	3905.7	0.01405
	422.823	0.25331	0.20878	0.2387	0.20402	0.1526	0.09939	0.11989	3903.77	0.01402
	423.305	0.23656	0.19813	0.22806	0.19096	0.14375	0.09496	0.10945	3901.84	0.01412
	423.788	0.22304	0.18868	0.21907	0.1797	0.13631	0.09188	0.10135	3899.92	0.01432
	424.27	0.21371	0.1813	0.21208	0.17088	0.13082	0.0903	0.09612	3897.99	0.01463
	424.752	0.20909	0.17653	0.20739	0.16482	0.12753	0.09027	0.09389	3896.06	0.01499
	425.234	0.20928	0.17465	0.20512	0.16166	0.1265	0.09174	0.09453	3894.13	0.01535
	425.716	0.2141	0.17572	0.20539	0.16133	0.12773	0.0946	0.0977	3892.2	0.01562
	426.198	0.22299	0.17956	0.2081	0.16359	0.13107	0.09871	0.10288	3890.27	0.01594
	426.68	0.23507	0.18581	0.21311	0.16803	0.1363	0.10389	0.10948	3888.34	0.0162
	427.162	0.24919	0.19386	0.22004	0.17415	0.14308	0.10991	0.11677	3886.41	0.0166
	427.645	0.26411	0.20298	0.22832	0.18129	0.1509	0.11648	0.12409	3884.49	0.01712
	428.127	0.2785	0.21235	0.23731	0.18883	0.15913	0.1233	0.13085	3882.56	0.01772
	428.609	0.29117	0.22114	0.24618	0.19606	0.1671	0.13009	0.1366	3880.63	0.01834
	429.091	0.30115	0.22856	0.2542	0.2024	0.17414	0.13657	0.14106	3878.7	0.01892
	429.573	0.3077	0.23393	0.26066	0.2072	0.17962	0.14251	0.14414	3876.77	0.01938
	430.055	0.31025	0.23667	0.26484	0.21005	0.18304	0.14773	0.14583	3874.84	0.01961
	430.537	0.30859	0.23638	0.26631	0.2105	0.18403	0.15212	0.14626	3872.91	0.01949
	431.019	0.30273	0.23287	0.26475	0.20837	0.1825	0.15562	0.14562	3870.98	0.01908
	431.502	0.29294	0.22621	0.26001	0.20357	0.1785	0.15833	0.14415	3869.06	0.01849
	431.984	0.27978	0.21674	0.25223	0.19618	0.17229	0.16042	0.14215	3867.13	0.01779
	432.466	0.26395	0.20497	0.2417	0.18661	0.16425	0.16222	0.13989	3865.2	0.01704
	432.948	0.24618	0.1915	0.22897	0.17523	0.15487	0.1641	0.13761	3863.27	0.01635
	433.43	0.22714	0.17695	0.21461	0.16253	0.14453	0.16644	0.13543	3861.34	0.01574
	433.912	0.20741	0.16186	0.19929	0.14903	0.13365	0.16949	0.13341	3859.41	0.01522
	434.394	0.18754	0.14673	0.18366	0.13525	0.12251	0.17335	0.13142	3857.48	0.01483
	434.876	0.168	0.13194	0.16831	0.12165	0.11141	0.17791	0.12932	3855.55	0.0146
	435.359	0.14924	0.11784	0.15357	0.10857	0.1006	0.18289	0.1269	3853.63	0.01459
	435.841	0.13161	0.10467	0.1398	0.09626	0.09028	0.18793	0.12402	3851.7	0.01489
	436.323	0.1154	0.09255	0.12713	0.08494	0.08067	0.19259	0.12055	3849.77	0.01513
	436.805	0.10075	0.08155	0.11558	0.07465	0.07194	0.19642	0.11647	3847.84	0.01545
	437.287	0.08776	0.07165	0.10523	0.0654	0.06423	0.19899	0.11181	3845.91	0.01565
	437.769	0.07645	0.0628	0.09612	0.05721	0.05765	0.19991	0.1067	3843.98	0.01592
	438.251	0.06678	0.05496	0.08828	0.05007	0.05221	0.19879	0.10127	3842.05	0.01647
	438.733	0.0587	0.04807	0.08177	0.04391	0.04779	0.19535	0.0957	3840.12	0.01726
	439.216	0.05203	0.04205	0.07643	0.03869	0.04421	0.18945	0.09012	3838.2	0.01819
	439.698	0.04658	0.03681	0.07207	0.03428	0.04115	0.18109	0.08466	3836.27	0.01918
	440.18	0.04212	0.03223	0.06833	0.03056	0.03839	0.17047	0.0793	3834.34	0.02018
	440.662	0.03837	0.0282	0.06485	0.02728	0.03573	0.1579	0.07398	3832.41	0.02116
	441.144	0.03512	0.02461	0.06128	0.02443	0.03307	0.1438	0.06864	3830.48	0.02203
	441.626	0.03223	0.02138	0.05742	0.02188	0.0305	0.12867	0.06318	3828.55	0.02269
	442.108	0.02957	0.0185	0.05317	0.01963	0.02814	0.11313	0.05754	3826.62	0.02315
	442.59	0.0271	0.01595	0.04858	0.01762	0.02611	0.09778	0.05173	3824.7	0.02353
	443.072	0.02477	0.01371	0.04377	0.01585	0.0245	0.08322	0.04582	3822.77	0.02389
	443.555	0.02256	0.01176	0.03894	0.01429	0.02331	0.06999	0.03989	3820.84	0.02423
	444.037	0.02046	0.01008	0.03428	0.01282	0.02239	0.0584	0.03405	3818.91	0.02458
	444.519	0.01845	0.00863	0.03004	0.01138	0.02157	0.04859	0.02844	3816.98	0.02493
	445.001	0.01653	0.00737	0.02644	0.00994	0.02067	0.04044	0.02319	3815.05	0.02524
	445.483	0.01476	0.00629	0.0237	0.00843	0.01953	0.03374	0.01845	3813.12	0.02557
	445.965	0.01313	0.00537	0.02187	0.00696	0.01811	0.0282	0.01436	3811.19	0.02591
	446.447	0.01168	0.00459	0.02099	0.00552	0.01636	0.02353	0.01097	3809.27	0.02634
	446.93	0.01036	0.00394	0.02084	0.00417	0.01441	0.01949	0.00837	3807.34	0.02688
	447.412	0.00912	0.00339	0.02113	0.00299	0.01236	0.0159	0.00655	3805.41	0.0276
	447.894	0.0079	0.00295	0.02158	0.00202	0.01033	0.01268	0.00546	3803.48	0.02852
	448.376	0.00667	0.0026	0.02184	0.00137	0.00845	0.00978	0.00502	3801.55	0.02962
	448.858	0.00543	0.00237	0.02175	0.00112	0.00678	0.0072	0.0051	3799.62	0.03085
	449.34	0.00424	0.00226	0.02125	0.00135	0.00537	0.00499	0.00554	3797.69	0.03218
	449.822	0.00313	0.0023	0.02037	0.00207	0.00422	0.00322	0.00615	3795.76	0.03359
	450.304	0.00222	0.00249	0.01922	0.00321	0.00328	0.00189	0.00673	3793.84	0.0351
	450.786	0.00149	0.00279	0.01795	0.00462	0.00255	0.00102	0.00706	3791.91	0.03667
	451.269	0.000958636	0.00318	0.01668	0.00609	0.00195	0.000528157	0.00701	3789.98	0.03831
	451.751	0.000606573	0.0036	0.01547	0.00741	0.00148	0.000346877	0.0065	3788.05	0.04002
	452.233	0.000414169	0.00403	0.01441	0.0084	0.00114	0.000379181	0.00558	3786.12	0.04181
	452.715	0.000391247	0.00449	0.01359	0.00906	0.000955619	0.000547074	0.00438	3784.19	0.04368
	453.197	0.000591072	0.00498	0.01306	0.00936	0.000971595	0.000802677	0.00314	3782.26	0.04563
	453.679	0.00111	0.00556	0.01294	0.00954	0.00121	0.00113	0.00214	3780.33	0.0477
	454.161	0.00207	0.00625	0.01329	0.00973	0.00169	0.00153	0.00166	3778.41	0.0499
	454.644	0.00352	0.00708	0.01409	0.01012	0.00236	0.00202	0.00189	3776.48	0.05216
	455.126	0.00548	0.00803	0.01524	0.01084	0.00314	0.00259	0.00286	3774.55	0.0545
	455.608	0.00783	0.00904	0.01654	0.01186	0.00396	0.00321	0.00446	3772.62	0.05688
	456.09	0.01036	0.01005	0.01777	0.01309	0.00469	0.00383	0.00641	3770.69	0.05924
	456.572	0.01288	0.01099	0.01875	0.01444	0.00529	0.00443	0.00842	3768.76	0.06164
	457.054	0.01525	0.01184	0.0194	0.01573	0.00575	0.00494	0.01018	3766.83	0.06406
	457.536	0.01724	0.01257	0.01966	0.01687	0.00607	0.00537	0.01143	3764.9	0.06649
	458.018	0.01882	0.01318	0.01948	0.01777	0.00627	0.00568	0.01204	3762.98	0.06892
	458.5	0.01987	0.01368	0.01889	0.01834	0.00635	0.00585	0.01192	3761.05	0.07138
	458.983	0.02039	0.01408	0.0178	0.01855	0.00623	0.00587	0.0111	3759.12	0.0739
	459.465	0.02039	0.01437	0.01621	0.0184	0.0059	0.00575	0.0097	3757.19	0.0764
	459.947	0.01999	0.0146	0.01415	0.01789	0.00538	0.00551	0.00794	3755.26	0.0788
	460.429	0.01934	0.01482	0.01173	0.01717	0.00469	0.00522	0.00614	3753.33	0.08109
	460.911	0.01866	0.01509	0.00917	0.01636	0.00396	0.00498	0.00454	3751.4	0.08329
	461.393	0.0181	0.01546	0.00675	0.01558	0.00333	0.00483	0.00342	3749.47	0.08548
	461.875	0.01777	0.01595	0.00469	0.01486	0.00291	0.00485	0.00289	3747.55	0.08764
	462.358	0.01766	0.01655	0.00312	0.01426	0.00279	0.00504	0.00298	3745.62	0.08977
	462.84	0.01779	0.01724	0.00217	0.01378	0.00297	0.0054	0.0036	3743.69	0.09188
	463.322	0.01807	0.01798	0.00183	0.01339	0.0034	0.00591	0.00465	3741.76	0.09401
	463.804	0.01852	0.01873	0.00205	0.01315	0.00402	0.00656	0.006	3739.83	0.09616
	464.286	0.01912	0.01947	0.00278	0.01312	0.00474	0.00735	0.00748	3737.9	0.09837
	464.768	0.01987	0.02018	0.00392	0.01336	0.00547	0.00824	0.00896	3735.97	0.10064
	465.25	0.02076	0.02087	0.00539	0.01384	0.00619	0.00924	0.0103	3734.04	0.10293
	465.732	0.02178	0.02154	0.00702	0.01456	0.00688	0.01032	0.01137	3732.12	0.10523
	466.214	0.02292	0.02219	0.0087	0.01543	0.00754	0.01145	0.01212	3730.19	0.10753
	466.697	0.02407	0.02282	0.01029	0.01633	0.0082	0.01258	0.01252	3728.26	0.10988
	467.179	0.02523	0.02343	0.0117	0.01717	0.00891	0.0137	0.01258	3726.33	0.11224
	467.661	0.02633	0.02401	0.01291	0.01783	0.00972	0.01481	0.01247	3724.4	0.11464
	468.143	0.02741	0.02458	0.01391	0.01834	0.01069	0.01593	0.01234	3722.47	0.11711
	468.625	0.0285	0.02516	0.01489	0.01882	0.01185	0.01714	0.01237	3720.54	0.11961
	469.107	0.02969	0.02581	0.01595	0.0193	0.01322	0.01849	0.01283	3718.61	0.12216
	469.589	0.031	0.02658	0.01724	0.01999	0.0147	0.02004	0.01385	3716.69	0.1248
	470.072	0.03251	0.0275	0.01881	0.02083	0.01621	0.02178	0.01546	3714.76	0.12752
	470.554	0.03417	0.02858	0.02054	0.02179	0.01757	0.02365	0.0176	3712.83	0.13024
	471.036	0.0359	0.02983	0.02234	0.02272	0.01866	0.02555	0.02002	3710.9	0.13289
	471.518	0.03765	0.03121	0.02399	0.02344	0.01937	0.02735	0.02245	3708.97	0.13545
	472	0.03934	0.03268	0.02538	0.0238	0.01972	0.02894	0.02466	3707.04	0.13805
	472.482	0.04093	0.0342	0.02647	0.02368	0.01973	0.03024	0.02638	3705.11	0.14073
	472.964	0.04245	0.03572	0.02729	0.02311	0.01957	0.03119	0.02748	3703.18	0.1435
	473.446	0.04392	0.03722	0.02797	0.02215	0.01932	0.03181	0.02791	3701.26	0.14634
	473.928	0.04534	0.03865	0.02856	0.02086	0.01909	0.0321	0.02775	3699.33	0.14927
	474.411	0.04676	0.03999	0.02915	0.01948	0.01894	0.03217	0.02711	3697.4	0.15225
	474.893	0.04819	0.04125	0.0298	0.01819	0.01891	0.03211	0.02623	3695.47	0.1553
	475.375	0.0497	0.04247	0.03063	0.01714	0.01898	0.03205	0.02545	3693.54	0.15843
	475.857	0.05133	0.04372	0.03163	0.01651	0.0192	0.03215	0.02503	3691.61	0.16164
	476.339	0.05311	0.04507	0.03287	0.01639	0.01955	0.03248	0.0252	3689.68	0.1649
	476.821	0.05504	0.04662	0.0344	0.01678	0.02009	0.03312	0.0261	3687.75	0.16819
	477.303	0.05709	0.04838	0.03614	0.01768	0.02081	0.03408	0.02772	3685.83	0.17153
	477.786	0.0592	0.05036	0.03805	0.01891	0.02176	0.03529	0.02992	3683.9	0.17495
	478.268	0.06134	0.05251	0.04009	0.02041	0.02294	0.03669	0.03253	3681.97	0.17848
	478.75	0.06346	0.05479	0.04215	0.02212	0.02438	0.03824	0.03533	3680.04	0.18208
	479.232	0.06561	0.05715	0.0443	0.02401	0.02607	0.03987	0.03813	3678.11	0.18575
	479.714	0.06787	0.05959	0.0466	0.02617	0.02801	0.04159	0.04076	3676.18	0.18946
	480.196	0.07036	0.06215	0.04914	0.02863	0.03021	0.04339	0.04316	3674.25	0.19322
	480.678	0.07326	0.0649	0.05211	0.03155	0.03266	0.04533	0.04528	3672.32	0.19701
	481.16	0.07669	0.06793	0.05562	0.03491	0.03539	0.04744	0.04719	3670.4	0.20078
	481.642	0.08077	0.0713	0.05972	0.03878	0.03836	0.04973	0.04897	3668.47	0.20445
	482.125	0.08553	0.0751	0.06435	0.04307	0.04157	0.05223	0.05069	3666.54	0.20803
	482.607	0.09094	0.07933	0.06945	0.04769	0.04497	0.05489	0.05249	3664.61	0.21152
	483.089	0.09691	0.08397	0.07484	0.0525	0.04848	0.05768	0.05439	3662.68	0.21501
	483.571	0.10327	0.08895	0.08041	0.05736	0.05209	0.06053	0.05648	3660.75	0.21853
	484.053	0.1098	0.09415	0.08604	0.06216	0.05568	0.06338	0.05875	3658.82	0.22209
	484.535	0.11626	0.09941	0.09158	0.06684	0.0592	0.06615	0.06117	3656.89	0.22565
	485.017	0.12235	0.10451	0.09692	0.07126	0.06253	0.06878	0.06365	3654.97	0.22919
	485.5	0.12779	0.10921	0.10193	0.07528	0.06555	0.0712	0.06609	3653.04	0.23272
	485.982	0.13227	0.11328	0.10638	0.07876	0.06814	0.07335	0.06833	3651.11	0.23615
	486.464	0.13562	0.11647	0.11006	0.08152	0.0702	0.07522	0.0702	3649.18	0.23953
	486.946	0.13763	0.1186	0.11289	0.08344	0.07165	0.07679	0.07163	3647.25	0.24288
	487.428	0.13828	0.11955	0.11466	0.08449	0.07251	0.07807	0.0725	3645.32	0.24621
	487.91	0.13756	0.11926	0.11537	0.08461	0.07276	0.07907	0.07278	3643.39	0.24954
	488.392	0.13558	0.11774	0.11496	0.0838	0.07244	0.0798	0.07247	3641.46	0.2529
	488.874	0.13247	0.11509	0.11345	0.08218	0.07158	0.08027	0.07162	3639.54	0.25628
	489.356	0.12835	0.11145	0.11092	0.07981	0.07018	0.08043	0.07028	3637.61	0.25971
	489.839	0.12343	0.10702	0.10744	0.07687	0.06826	0.08029	0.06861	3635.68	0.26316
	490.321	0.11792	0.10203	0.10314	0.07345	0.06586	0.07983	0.06668	3633.75	0.26663
	490.803	0.112	0.09673	0.09818	0.06976	0.06307	0.07907	0.06471	3631.82	0.27008
	491.285	0.10589	0.09134	0.09282	0.06597	0.06	0.07804	0.06283	3629.89	0.27353
	491.767	0.09982	0.08606	0.08731	0.06219	0.05686	0.07683	0.06119	3627.96	0.27695
	492.249	0.09395	0.08105	0.08194	0.05856	0.05385	0.07552	0.05987	3626.03	0.28034
	492.731	0.08846	0.07643	0.07699	0.05517	0.05112	0.0742	0.05893	3624.11	0.28365
	493.214	0.08347	0.07227	0.07254	0.05208	0.04879	0.07294	0.05831	3622.18	0.28694
	493.696	0.07902	0.06859	0.06871	0.04926	0.0469	0.0718	0.05791	3620.25	0.29025
	494.178	0.07515	0.06537	0.06544	0.0467	0.04543	0.07083	0.05762	3618.32	0.29357
	494.66	0.07181	0.0626	0.06264	0.04436	0.04424	0.07002	0.05726	3616.39	0.29691
	495.142	0.06896	0.06023	0.06022	0.04226	0.04326	0.0694	0.05673	3614.46	0.30026
	495.624	0.06656	0.05824	0.05807	0.04037	0.04235	0.06894	0.05594	3612.53	0.3036
	496.106	0.06456	0.05662	0.05615	0.03872	0.04149	0.06864	0.05489	3610.6	0.3069
	496.588	0.06293	0.05531	0.05441	0.0374	0.04068	0.06848	0.05362	3608.68	0.31013
	497.07	0.06166	0.05428	0.05288	0.03638	0.03994	0.06846	0.05226	3606.75	0.31328
	497.553	0.06069	0.05351	0.05152	0.03572	0.03936	0.06856	0.05092	3604.82	0.31635
	498.035	0.06001	0.05292	0.0504	0.03545	0.03902	0.06878	0.04976	3602.89	0.31937
	498.517	0.05962	0.05249	0.04955	0.0356	0.03896	0.06912	0.04893	3600.96	0.32238
	498.999	0.05954	0.05219	0.04905	0.03617	0.03921	0.06959	0.04857	3599.03	0.32538
	499.481	0.05978	0.05201	0.04893	0.03716	0.03974	0.07017	0.04872	3597.1	0.32837
	499.963	0.06034	0.05197	0.04925	0.03857	0.04046	0.07087	0.04941	3595.17	0.33131
	500.445	0.06124	0.05204	0.05002	0.04022	0.04131	0.07164	0.05053	3593.25	0.33423
	500.928	0.06241	0.05225	0.05117	0.04199	0.04212	0.07245	0.05198	3591.32	0.33712
	501.41	0.06379	0.05256	0.05259	0.04373	0.04283	0.07323	0.05356	3589.39	0.33998
	501.892	0.0653	0.05297	0.05415	0.0452	0.04336	0.07393	0.05508	3587.46	0.34278
	502.374	0.06687	0.05343	0.05565	0.04634	0.0437	0.07451	0.05642	3585.53	0.34555
	502.856	0.06845	0.05396	0.05707	0.04703	0.04388	0.07497	0.05747	3583.6	0.34829
	503.338	0.06999	0.05451	0.05836	0.0473	0.04401	0.07531	0.05818	3581.67	0.35101
	503.82	0.07151	0.05511	0.05951	0.04721	0.04416	0.07557	0.05859	3579.74	0.35373
	504.302	0.073	0.05574	0.06057	0.04691	0.04437	0.07579	0.05874	3577.82	0.35646
	504.784	0.07443	0.05641	0.06158	0.04646	0.04468	0.076	0.05874	3575.89	0.35919
	505.267	0.07578	0.05711	0.06252	0.04598	0.04506	0.07626	0.05865	3573.96	0.36195
	505.749	0.07703	0.05781	0.06334	0.04556	0.04543	0.0766	0.05862	3572.03	0.3647
	506.231	0.07816	0.05851	0.06411	0.04523	0.04572	0.07703	0.0587	3570.1	0.36744
	506.713	0.07918	0.05919	0.06479	0.04499	0.04595	0.07758	0.05898	3568.17	0.37019
	507.195	0.08007	0.05986	0.06541	0.04487	0.04608	0.07825	0.05946	3566.24	0.37293
	507.677	0.08089	0.0605	0.06609	0.04487	0.04618	0.07904	0.06018	3564.31	0.37564
	508.159	0.08165	0.06112	0.06685	0.04502	0.04629	0.07993	0.06112	3562.39	0.37833
	508.642	0.0824	0.06175	0.06774	0.04523	0.04644	0.08089	0.06222	3560.46	0.38102
	509.124	0.08315	0.06236	0.06883	0.04556	0.04666	0.08189	0.06341	3558.53	0.38372
	509.606	0.08394	0.06297	0.07009	0.04592	0.04692	0.0829	0.06462	3556.6	0.38644
	510.088	0.08478	0.06359	0.07148	0.04631	0.04721	0.0839	0.06578	3554.67	0.38915
	510.57	0.08571	0.0642	0.07301	0.0467	0.04753	0.08486	0.0668	3552.74	0.39187
	511.052	0.08671	0.06482	0.07463	0.04712	0.04789	0.0858	0.06767	3550.81	0.39458
	511.534	0.08781	0.06545	0.07637	0.04754	0.0483	0.08672	0.06836	3548.88	0.39727
	512.016	0.089	0.0661	0.07811	0.04799	0.04884	0.08763	0.06888	3546.96	0.39994
	512.499	0.09028	0.06677	0.07988	0.04848	0.04954	0.08855	0.06933	3545.03	0.40259
	512.981	0.09163	0.06747	0.08159	0.04905	0.05048	0.08949	0.06976	3543.1	0.4052
	513.463	0.09304	0.06822	0.08327	0.04974	0.05167	0.09048	0.07025	3541.17	0.40779
	513.945	0.09458	0.06904	0.08489	0.05058	0.05315	0.09154	0.07092	3539.24	0.41038
	514.427	0.09625	0.06993	0.08648	0.05166	0.05485	0.09267	0.07188	3537.31	0.41296
	514.909	0.09807	0.07091	0.08813	0.05295	0.05672	0.09387	0.07319	3535.38	0.41553
	515.391	0.10006	0.07199	0.08993	0.05454	0.05862	0.09517	0.07486	3533.45	0.41808
	515.873	0.1022	0.07314	0.09188	0.05634	0.06049	0.09652	0.07685	3531.53	0.4206
	516.356	0.10446	0.07432	0.09394	0.05826	0.06218	0.0979	0.07902	3529.6	0.42309
	516.838	0.1067	0.07551	0.09606	0.06012	0.06365	0.09927	0.08122	3527.67	0.42555
	517.32	0.10887	0.07666	0.0981	0.0618	0.06481	0.10058	0.08329	3525.74	0.42799
	517.802	0.11086	0.07773	0.09998	0.06318	0.06572	0.1018	0.08505	3523.81	0.43042
	518.284	0.1126	0.07874	0.10157	0.06411	0.06639	0.10292	0.08639	3521.88	0.43282
	518.766	0.11405	0.07967	0.1029	0.06462	0.06692	0.10392	0.08724	3519.95	0.43521
	519.248	0.11521	0.08056	0.10396	0.06474	0.06736	0.10479	0.08762	3518.03	0.4376
	519.73	0.11613	0.08142	0.10482	0.06453	0.0678	0.10556	0.08759	3516.1	0.44
	520.212	0.11689	0.08227	0.10549	0.06414	0.06828	0.10622	0.08726	3514.17	0.4424
	520.695	0.11752	0.08312	0.10614	0.06372	0.06877	0.10678	0.0868	3512.24	0.44481
	521.177	0.11811	0.08397	0.10676	0.06342	0.06926	0.10729	0.08639	3510.31	0.44722
	521.659	0.11879	0.08482	0.10747	0.06336	0.06977	0.10779	0.08619	3508.38	0.44964
	522.141	0.1196	0.0857	0.10835	0.06375	0.0703	0.10833	0.08637	3506.45	0.45205
	522.623	0.12061	0.08658	0.10947	0.06462	0.0709	0.10898	0.08703	3504.52	0.45447
	523.105	0.12184	0.08749	0.11089	0.066	0.07164	0.10978	0.08818	3502.6	0.45688
	523.587	0.12322	0.08844	0.1126	0.06784	0.07257	0.11077	0.08979	3500.67	0.45928
	524.069	0.12469	0.08941	0.11448	0.06997	0.07372	0.11191	0.09172	3498.74	0.46169
	524.552	0.12616	0.09041	0.11646	0.07222	0.07506	0.1132	0.09379	3496.81	0.46407
	525.034	0.12755	0.09143	0.1184	0.07438	0.07654	0.11457	0.09586	3494.88	0.46646
	525.516	0.12874	0.09243	0.1202	0.07624	0.07811	0.11596	0.09775	3492.95	0.46883
	525.998	0.12975	0.09343	0.12177	0.07774	0.07969	0.11732	0.09935	3491.02	0.47119
	526.48	0.13059	0.09441	0.12306	0.07882	0.08127	0.11861	0.10056	3489.09	0.47351
	526.962	0.13131	0.09539	0.12415	0.07954	0.08282	0.11978	0.10142	3487.17	0.47579
	527.444	0.13198	0.09634	0.1251	0.07993	0.08435	0.12085	0.10193	3485.24	0.47804
	527.927	0.13269	0.0973	0.12592	0.08017	0.08585	0.12178	0.10218	3483.31	0.48024
	528.409	0.13353	0.09825	0.12675	0.08038	0.08735	0.1226	0.10224	3481.38	0.48243
	528.891	0.13455	0.0992	0.1276	0.08062	0.08881	0.12334	0.10229	3479.45	0.48459
	529.373	0.13579	0.10015	0.12852	0.08101	0.09022	0.12404	0.10241	3477.52	0.48672
	529.855	0.13728	0.10109	0.12952	0.08158	0.09153	0.12474	0.1027	3475.59	0.48884
	530.337	0.13901	0.10203	0.13064	0.08233	0.09272	0.1255	0.10326	3473.66	0.49095
	530.819	0.14094	0.10296	0.13188	0.08326	0.09376	0.12635	0.10408	3471.74	0.49305
	531.301	0.14304	0.10386	0.1332	0.08428	0.09465	0.12732	0.10519	3469.81	0.49515
	531.783	0.14523	0.10473	0.13462	0.08533	0.09542	0.12844	0.10649	3467.88	0.49725
	532.266	0.14743	0.10558	0.13612	0.08638	0.09611	0.12972	0.10792	3465.95	0.49936
	532.748	0.14959	0.10641	0.13771	0.08744	0.09678	0.13111	0.1094	3464.02	0.50147
	533.23	0.15164	0.10725	0.13936	0.08843	0.09751	0.13262	0.11081	3462.09	0.50359
	533.712	0.15356	0.10811	0.14107	0.08939	0.09832	0.13421	0.11209	3460.16	0.50572
	534.194	0.15529	0.10902	0.14287	0.09035	0.09927	0.1358	0.11318	3458.23	0.50785
	534.676	0.15687	0.10997	0.1447	0.09134	0.10034	0.13735	0.11408	3456.31	0.50998
	535.158	0.15829	0.11099	0.14652	0.09242	0.10146	0.13882	0.11478	3454.38	0.51211
	535.64	0.15953	0.11204	0.14826	0.09353	0.10257	0.14016	0.11532	3452.45	0.51425
	536.123	0.16065	0.11313	0.14989	0.09467	0.10358	0.14136	0.11575	3450.52	0.51637
	536.605	0.16168	0.11423	0.15127	0.09587	0.10442	0.14242	0.11616	3448.59	0.51846
	537.087	0.16266	0.11533	0.15245	0.0971	0.1051	0.14337	0.11663	3446.66	0.52052
	537.569	0.16364	0.11641	0.15342	0.09833	0.10559	0.14427	0.11724	3444.73	0.52255
	538.051	0.16469	0.11748	0.15422	0.09962	0.10597	0.14517	0.11803	3442.8	0.52454
	538.533	0.16581	0.11856	0.15501	0.10094	0.10631	0.1461	0.11904	3440.88	0.52647
	539.015	0.16702	0.11962	0.15584	0.10226	0.10664	0.14711	0.12022	3438.95	0.52836
	539.497	0.16832	0.12069	0.15675	0.10361	0.10703	0.14819	0.12155	3437.02	0.53021
	539.98	0.16967	0.12173	0.15784	0.1049	0.10746	0.14931	0.12292	3435.09	0.53201
	540.462	0.17103	0.12276	0.15908	0.10614	0.10793	0.15045	0.12425	3433.16	0.53378
	540.944	0.1724	0.12376	0.16041	0.10728	0.10844	0.15159	0.12548	3431.23	0.53551
	541.426	0.17373	0.12474	0.16179	0.1083	0.10899	0.1527	0.12655	3429.3	0.5372
	541.908	0.17506	0.12569	0.16321	0.10926	0.10959	0.1538	0.12742	3427.37	0.53887
	542.39	0.17642	0.12663	0.16465	0.11022	0.11026	0.15489	0.12813	3425.45	0.5405
	542.872	0.17782	0.12757	0.1661	0.11118	0.11106	0.15599	0.12872	3423.52	0.54211
	543.354	0.17931	0.12852	0.16751	0.11217	0.11198	0.15712	0.12923	3421.59	0.54373
	543.837	0.18085	0.1295	0.1689	0.11325	0.11302	0.15829	0.12976	3419.66	0.54533
	544.319	0.18245	0.13051	0.17022	0.11436	0.11414	0.15951	0.13037	3417.73	0.54694
	544.801	0.18407	0.13155	0.17155	0.11553	0.11529	0.16078	0.13116	3415.8	0.54855
	545.283	0.1857	0.13261	0.17279	0.11667	0.11641	0.16209	0.13214	3413.87	0.55017
	545.765	0.18728	0.13369	0.17403	0.11778	0.11747	0.16343	0.13336	3411.94	0.55178
	546.247	0.18876	0.13477	0.17526	0.1188	0.1184	0.16477	0.13481	3410.02	0.55341
	546.729	0.19013	0.13583	0.17647	0.11973	0.11925	0.16611	0.1364	3408.09	0.55504
	547.211	0.19139	0.13684	0.17765	0.12054	0.12	0.16746	0.13807	3406.16	0.55667
	547.694	0.19251	0.1378	0.17874	0.12117	0.1207	0.16881	0.13969	3404.23	0.55829
	548.176	0.19351	0.13871	0.17974	0.12165	0.12139	0.17018	0.14114	3402.3	0.5599
	548.658	0.19444	0.13956	0.18063	0.12201	0.12212	0.17158	0.14236	3400.37	0.56149
	549.14	0.19529	0.14038	0.18145	0.12231	0.12288	0.17304	0.14325	3398.44	0.56308
	549.622	0.1961	0.14117	0.18222	0.12258	0.12369	0.17455	0.14382	3396.51	0.56463
	550.104	0.1969	0.14194	0.18305	0.12291	0.12454	0.17611	0.1441	3394.59	0.56617
	550.586	0.19768	0.14272	0.18399	0.12336	0.12538	0.17769	0.14417	3392.66	0.56768
	551.068	0.19845	0.14352	0.18508	0.12396	0.12619	0.17925	0.1441	3390.73	0.56918
	551.551	0.19918	0.14433	0.18641	0.12474	0.12695	0.18077	0.14404	3388.8	0.57065
	552.033	0.19993	0.14519	0.18791	0.12565	0.1276	0.18222	0.1441	3386.87	0.57208
	552.515	0.20072	0.14611	0.18956	0.12667	0.12822	0.18358	0.1444	3384.94	0.5735
	552.997	0.20156	0.14709	0.1913	0.12778	0.1288	0.18487	0.14497	3383.01	0.57489
	553.479	0.20247	0.14816	0.1931	0.12889	0.12943	0.18609	0.14586	3381.08	0.57627
	553.961	0.20349	0.14931	0.19484	0.13	0.13013	0.18725	0.14703	3379.16	0.57763
	554.443	0.20461	0.15052	0.19649	0.13102	0.13096	0.18838	0.14841	3377.23	0.57899
	554.925	0.20583	0.15177	0.19805	0.13198	0.13193	0.18949	0.14989	3375.3	0.58034
	555.408	0.20709	0.15304	0.19943	0.13285	0.133	0.19058	0.15137	3373.37	0.58171
	555.89	0.20842	0.15428	0.20073	0.13357	0.13418	0.19169	0.15277	3371.44	0.58308
	556.372	0.20979	0.15549	0.20191	0.13423	0.13541	0.19281	0.15402	3369.51	0.58446
	556.854	0.21119	0.15666	0.20306	0.13483	0.13668	0.19396	0.15512	3367.58	0.58585
	557.336	0.21264	0.15778	0.20424	0.13543	0.13799	0.19517	0.15608	3365.65	0.58726
	557.818	0.21418	0.15888	0.20551	0.13603	0.1393	0.19643	0.15695	3363.73	0.58868
	558.3	0.21583	0.15998	0.20686	0.13672	0.14062	0.19778	0.15779	3361.8	0.59012
	558.783	0.2176	0.16109	0.20831	0.13747	0.14196	0.19919	0.15866	3359.87	0.59159
	559.264	0.21947	0.16224	0.20981	0.13831	0.14324	0.20069	0.15961	3357.94	0.59305
	559.747	0.22143	0.16343	0.21134	0.13924	0.1445	0.20231	0.1607	3356.01	0.59455
	560.229	0.22348	0.16468	0.21282	0.1402	0.14571	0.20402	0.16195	3354.08	0.59607
	560.711	0.22554	0.16599	0.21429	0.14122	0.14688	0.20587	0.16336	3352.15	0.59759
	561.193	0.22763	0.16736	0.21576	0.14227	0.14801	0.20781	0.16493	3350.22	0.59913
	561.675	0.22968	0.1688	0.21724	0.14335	0.14915	0.20986	0.1666	3348.3	0.60069
	562.157	0.23167	0.17027	0.2188	0.1445	0.15028	0.21199	0.16835	3346.37	0.60224
	562.639	0.2336	0.17178	0.22048	0.14567	0.15145	0.21413	0.17011	3344.44	0.60381
	563.122	0.23547	0.1733	0.22228	0.1469	0.15266	0.21628	0.17182	3342.51	0.60537
	563.604	0.23727	0.17483	0.22416	0.14819	0.15392	0.2184	0.17343	3340.58	0.60694
	564.086	0.23904	0.17635	0.22614	0.14957	0.15517	0.22047	0.17496	3338.65	0.6085
	564.568	0.24079	0.17785	0.22814	0.15107	0.15642	0.22249	0.17637	3336.72	0.61007
	565.05	0.24256	0.17933	0.23018	0.15266	0.15764	0.22447	0.17771	3334.79	0.61163
	565.532	0.24435	0.18078	0.23221	0.15437	0.15879	0.2264	0.17899	3332.87	0.61321
	566.014	0.24613	0.18219	0.23419	0.15617	0.15985	0.22829	0.18024	3330.94	0.61477
	566.496	0.24788	0.18358	0.23607	0.15794	0.16085	0.23015	0.18149	3329.01	0.61634
	566.979	0.2496	0.18495	0.23787	0.15968	0.16177	0.23196	0.18276	3327.08	0.61791
	567.461	0.25126	0.18633	0.23949	0.1613	0.16264	0.23375	0.18404	3325.15	0.61949
	567.943	0.25282	0.18772	0.24094	0.16274	0.16352	0.23552	0.18535	3323.22	0.62108
	568.425	0.25431	0.18914	0.2422	0.16404	0.1644	0.23731	0.18669	3321.29	0.62266
	568.907	0.25572	0.19059	0.24335	0.16515	0.16536	0.2391	0.18802	3319.36	0.62426
	569.389	0.25709	0.19205	0.24436	0.16614	0.16635	0.24093	0.18934	3317.44	0.62586
	569.871	0.25842	0.19349	0.2453	0.16704	0.1674	0.24277	0.1906	3315.51	0.62747
	570.353	0.25973	0.19488	0.24621	0.16791	0.16842	0.24463	0.19177	3313.58	0.6291
	570.836	0.26105	0.19619	0.24713	0.16878	0.16942	0.24649	0.19284	3311.65	0.63074
	571.318	0.26239	0.19742	0.24807	0.16971	0.17037	0.24834	0.19381	3309.72	0.63241
	571.8	0.26378	0.19859	0.2491	0.17073	0.17126	0.25019	0.19471	3307.79	0.63409
	572.282	0.26525	0.19972	0.25025	0.1719	0.17213	0.25202	0.19557	3305.86	0.63578
	572.764	0.26679	0.20086	0.25158	0.17319	0.17304	0.25384	0.19644	3303.93	0.6375
	573.246	0.26842	0.20203	0.25311	0.17466	0.17403	0.25564	0.19738	3302.01	0.63922
	573.728	0.27013	0.20326	0.25482	0.17628	0.17514	0.25744	0.19841	3300.08	0.64095
	574.21	0.27188	0.20457	0.25668	0.17799	0.17637	0.25925	0.1996	3298.15	0.64271
	574.692	0.27365	0.20594	0.25862	0.17976	0.17768	0.26107	0.20093	3296.22	0.64446
	575.175	0.27544	0.20738	0.26063	0.18147	0.17906	0.26294	0.20243	3294.29	0.64622
	575.657	0.27719	0.20886	0.26257	0.18313	0.18043	0.26485	0.20402	3292.36	0.64798
	576.139	0.27895	0.21037	0.26449	0.18469	0.18173	0.26685	0.20575	3290.43	0.64976
	576.621	0.28072	0.21191	0.26634	0.1861	0.18293	0.2689	0.20753	3288.5	0.65154
	577.103	0.28251	0.21349	0.26811	0.18745	0.18402	0.27103	0.20934	3286.58	0.65332
	577.585	0.28433	0.2151	0.26985	0.18874	0.18501	0.27319	0.21113	3284.65	0.65511
	578.067	0.28622	0.21676	0.27153	0.19003	0.18595	0.27537	0.21287	3282.72	0.65689
	578.55	0.28816	0.21847	0.27321	0.19135	0.18685	0.27758	0.21455	3280.79	0.65869
	579.032	0.29018	0.22025	0.27483	0.19273	0.18777	0.27978	0.21613	3278.86	0.66047
	579.514	0.29224	0.2221	0.27643	0.19417	0.18874	0.28198	0.21763	3276.93	0.66225
	579.996	0.29434	0.22403	0.27799	0.19573	0.18978	0.28418	0.21901	3275	0.66403
	580.478	0.29646	0.22603	0.27952	0.19738	0.1909	0.28637	0.22032	3273.07	0.6658
	580.96	0.29856	0.22811	0.28105	0.19912	0.19207	0.28855	0.22156	3271.15	0.66758
	581.442	0.30061	0.23024	0.28259	0.20092	0.19329	0.29069	0.22276	3269.22	0.66935
	581.924	0.3026	0.2324	0.28415	0.20276	0.19457	0.29279	0.22394	3267.29	0.67111
	582.407	0.30453	0.23462	0.28571	0.20462	0.19588	0.29483	0.22514	3265.36	0.67286
	582.889	0.30642	0.23687	0.28733	0.20648	0.19726	0.29682	0.22641	3263.43	0.67462
	583.371	0.30829	0.23915	0.28901	0.20828	0.19874	0.29877	0.22779	3261.5	0.67637
	583.853	0.31018	0.24148	0.29072	0.21008	0.20033	0.30069	0.22932	3259.57	0.67811
	584.335	0.31215	0.24384	0.29249	0.21179	0.20203	0.30256	0.231	3257.64	0.67985
	584.817	0.31418	0.24622	0.29432	0.21347	0.20386	0.30441	0.23282	3255.72	0.6816
	585.299	0.31629	0.2486	0.29614	0.21509	0.20576	0.30621	0.23473	3253.79	0.68333
	585.781	0.3185	0.25096	0.29803	0.21662	0.20771	0.30798	0.23671	3251.86	0.68506
	586.264	0.32081	0.25329	0.29992	0.21815	0.20965	0.30974	0.23868	3249.93	0.68679
	586.746	0.32323	0.2556	0.30189	0.21968	0.2116	0.31152	0.24064	3248	0.68853
	587.228	0.32578	0.25789	0.30396	0.22131	0.21355	0.31339	0.24254	3246.07	0.69027
	587.71	0.3285	0.2602	0.30617	0.22308	0.2155	0.31538	0.24442	3244.14	0.692
	588.192	0.3314	0.26255	0.30861	0.22509	0.21754	0.31755	0.24631	3242.21	0.69375
	588.674	0.33452	0.26499	0.3113	0.2274	0.21967	0.31991	0.24825	3240.29	0.6955
	589.156	0.33783	0.26751	0.31424	0.23004	0.22194	0.32248	0.25028	3238.36	0.69725
	589.638	0.34131	0.27016	0.31743	0.23292	0.22434	0.32523	0.25243	3236.43	0.699
	590.12	0.34493	0.27294	0.32076	0.23601	0.22687	0.32814	0.25473	3234.5	0.70076
	590.603	0.34865	0.27586	0.32415	0.23916	0.2295	0.33118	0.25718	3232.57	0.70251
	591.085	0.35241	0.27893	0.32751	0.24229	0.23218	0.33433	0.25978	3230.64	0.70425
	591.567	0.35617	0.28213	0.33078	0.24532	0.23489	0.33755	0.2625	3228.71	0.706
	592.049	0.35994	0.28542	0.3339	0.2482	0.23762	0.34084	0.26528	3226.79	0.70775
	592.531	0.36367	0.28879	0.33694	0.25087	0.24038	0.34418	0.26809	3224.86	0.70948
	593.013	0.36736	0.29217	0.33989	0.25336	0.24319	0.34755	0.27089	3222.93	0.71121
	593.495	0.37105	0.29553	0.34278	0.2557	0.24604	0.35094	0.27362	3221	0.71292
	593.977	0.37473	0.29886	0.34566	0.25798	0.24897	0.35439	0.27623	3219.07	0.71464
	594.46	0.37846	0.30216	0.34861	0.2603	0.25194	0.35792	0.27875	3217.14	0.71634
	594.942	0.38227	0.30547	0.35165	0.2627	0.25498	0.36156	0.28118	3215.21	0.71803
	595.424	0.38618	0.30883	0.3548	0.26525	0.25805	0.36535	0.28357	3213.28	0.71972
	595.906	0.3902	0.31228	0.35813	0.26807	0.26113	0.36928	0.28595	3211.36	0.72138
	596.388	0.39435	0.31587	0.36161	0.27116	0.26423	0.37336	0.28842	3209.43	0.72305
	596.87	0.39857	0.31963	0.3653	0.27452	0.26734	0.37755	0.29103	3207.5	0.7247
	597.352	0.40284	0.32354	0.36922	0.27821	0.27048	0.38184	0.29383	3205.57	0.72633
	597.835	0.40715	0.32766	0.37334	0.28215	0.27372	0.38622	0.29691	3203.64	0.72797
	598.317	0.41146	0.33195	0.3777	0.28635	0.27706	0.39069	0.30029	3201.71	0.72958
	598.799	0.41573	0.33647	0.38233	0.29076	0.28059	0.39527	0.304	3199.78	0.73119
	599.281	0.42	0.34119	0.38717	0.29535	0.2843	0.4	0.30804	3197.85	0.73278
	599.763	0.42427	0.34613	0.39221	0.30007	0.28822	0.40489	0.31238	3195.93	0.73438
	600.245	0.42852	0.35126	0.39742	0.30484	0.29229	0.40995	0.31694	3194	0.73595
	600.727	0.43281	0.35651	0.4027	0.30964	0.29646	0.41519	0.32161	3192.07	0.73753
	601.209	0.43714	0.36184	0.40798	0.31441	0.30064	0.42059	0.3263	3190.14	0.73909
	601.692	0.4415	0.36717	0.41319	0.31913	0.3048	0.42613	0.33094	3188.21	0.74065
	602.174	0.44594	0.37244	0.41829	0.32375	0.30888	0.43182	0.33548	3186.28	0.7422
	602.656	0.45048	0.37759	0.4233	0.32831	0.31288	0.43764	0.33987	3184.35	0.74375
	603.138	0.4551	0.38261	0.4282	0.33275	0.31683	0.4436	0.34418	3182.42	0.7453
	603.62	0.45981	0.38746	0.43306	0.33717	0.32076	0.44969	0.34841	3180.5	0.74683
	604.102	0.46455	0.39215	0.43795	0.34155	0.32472	0.45588	0.35263	3178.57	0.74836
	604.584	0.46933	0.39669	0.44293	0.34587	0.32869	0.46216	0.35689	3176.64	0.74988
	605.066	0.47413	0.40111	0.44803	0.35019	0.3327	0.46853	0.36125	3174.71	0.7514
	605.548	0.47898	0.40549	0.45328	0.35457	0.33674	0.47501	0.36573	3172.78	0.75291
	606.031	0.48393	0.40993	0.45867	0.35899	0.34079	0.48164	0.3704	3170.85	0.7544
	606.513	0.48909	0.41453	0.46422	0.36352	0.34489	0.48846	0.37527	3168.92	0.7559
	606.995	0.49457	0.41942	0.46999	0.36826	0.34908	0.4955	0.38036	3166.99	0.75738
	607.477	0.50044	0.42467	0.47598	0.37333	0.35347	0.50275	0.38573	3165.07	0.75884
	607.959	0.50679	0.43036	0.48226	0.37877	0.35816	0.51017	0.39135	3163.14	0.7603
	608.441	0.51365	0.43654	0.48892	0.38471	0.36329	0.51767	0.39726	3161.21	0.76173
	608.923	0.52106	0.44323	0.49605	0.39122	0.36897	0.52517	0.40342	3159.28	0.76315
	609.405	0.52897	0.45047	0.50371	0.3984	0.37529	0.53262	0.40987	3157.35	0.76454
	609.888	0.53737	0.45827	0.51197	0.40623	0.38229	0.53998	0.41662	3155.42	0.76592
	610.37	0.54623	0.46663	0.52087	0.41479	0.39001	0.54728	0.42369	3153.49	0.76728
	610.852	0.55553	0.47553	0.53048	0.42403	0.39836	0.55455	0.43106	3151.56	0.76861
	611.334	0.56519	0.48494	0.54074	0.43397	0.40733	0.56183	0.43877	3149.64	0.76993
	611.816	0.57517	0.49475	0.55161	0.4445	0.41679	0.56907	0.44678	3147.71	0.77122
	612.298	0.58543	0.50487	0.56308	0.45555	0.4267	0.57621	0.45507	3145.78	0.7725
	612.78	0.59588	0.51516	0.57496	0.46698	0.43697	0.58315	0.46359	3143.85	0.77376
	613.263	0.60644	0.52552	0.58719	0.47872	0.44752	0.58973	0.47229	3141.92	0.775
	613.745	0.61701	0.5359	0.59957	0.49058	0.4583	0.59579	0.48109	3139.99	0.77622
	614.227	0.62748	0.54621	0.61195	0.50231	0.46917	0.60117	0.48986	3138.06	0.77742
	614.709	0.63761	0.55632	0.62403	0.51372	0.47994	0.60568	0.4984	3136.13	0.7786
	615.191	0.64717	0.56602	0.63553	0.5244	0.49033	0.6091	0.50642	3134.21	0.77978
	615.673	0.65578	0.57497	0.64608	0.53398	0.49999	0.61126	0.51358	3132.28	0.78092
	616.155	0.66303	0.58274	0.65528	0.54202	0.50847	0.61196	0.51947	3130.35	0.78205
	616.637	0.66848	0.58888	0.66271	0.54809	0.51531	0.61109	0.52366	3128.42	0.78316
	617.12	0.67171	0.59295	0.66789	0.55175	0.52009	0.6086	0.52575	3126.49	0.78425
	617.602	0.67238	0.59461	0.67055	0.55271	0.52244	0.60451	0.52545	3124.56	0.78531
	618.084	0.67023	0.59357	0.67031	0.5507	0.52206	0.59888	0.52259	3122.63	0.78634
	618.566	0.66506	0.58966	0.66707	0.54562	0.51879	0.59175	0.51708	3120.7	0.78736
	619.048	0.65687	0.58281	0.66073	0.53758	0.5126	0.58324	0.50905	3118.78	0.78834
	619.53	0.64577	0.57305	0.65145	0.52671	0.50357	0.57344	0.49874	3116.85	0.78929
	620.012	0.63205	0.56063	0.63942	0.51336	0.49193	0.56254	0.48654	3114.92	0.79021
	620.494	0.61606	0.54589	0.62513	0.49799	0.47807	0.5508	0.47292	3112.99	0.79109
	620.976	0.59836	0.52934	0.60897	0.48109	0.46241	0.53851	0.45844	3111.06	0.79193
	621.459	0.57948	0.5115	0.59155	0.4632	0.4455	0.52603	0.44362	3109.13	0.79274
	621.941	0.55994	0.49291	0.57337	0.4448	0.42785	0.51367	0.4289	3107.2	0.79351
	622.423	0.54025	0.47401	0.55488	0.42637	0.41002	0.50172	0.41464	3105.27	0.79425
	622.905	0.52078	0.45523	0.53652	0.4083	0.39247	0.49038	0.40111	3103.35	0.79495
	623.387	0.50187	0.43691	0.5186	0.39086	0.37567	0.47979	0.38844	3101.42	0.79561
	623.869	0.48382	0.41936	0.50139	0.37438	0.35992	0.47007	0.3767	3099.49	0.79623
	624.351	0.46679	0.40283	0.485	0.35893	0.34546	0.46126	0.36591	3097.56	0.79681
	624.833	0.45095	0.3875	0.46955	0.34467	0.33237	0.45339	0.35604	3095.63	0.79735
	625.316	0.43637	0.37349	0.45508	0.33161	0.32068	0.44646	0.34706	3093.7	0.79785
	625.798	0.4231	0.3608	0.44161	0.31976	0.31033	0.44043	0.33896	3091.77	0.79831
	626.28	0.41116	0.34937	0.42914	0.30907	0.30118	0.43523	0.33171	3089.84	0.79873
	626.762	0.40055	0.33912	0.41776	0.29953	0.29314	0.43078	0.32531	3087.92	0.7991
	627.244	0.3912	0.32993	0.40748	0.29109	0.28611	0.42699	0.31974	3085.99	0.79943
	627.726	0.3831	0.32171	0.39831	0.28377	0.27999	0.42377	0.31502	3084.06	0.7997
	628.208	0.37613	0.31438	0.39026	0.27743	0.27473	0.42102	0.31112	3082.13	0.79992
	628.691	0.37023	0.30786	0.3833	0.27212	0.27028	0.4187	0.30803	3080.2	0.8001
	629.173	0.36531	0.30211	0.37735	0.26768	0.26662	0.41677	0.30569	3078.27	0.80021
	629.655	0.36127	0.29707	0.37228	0.26408	0.26369	0.41521	0.30403	3076.34	0.80027
	630.137	0.35803	0.29272	0.36801	0.2612	0.26145	0.41401	0.30298	3074.41	0.80028
	630.619	0.35552	0.28901	0.36444	0.259	0.25981	0.41316	0.3024	3072.49	0.80023
	631.101	0.35372	0.28592	0.3614	0.25738	0.25872	0.41263	0.30219	3070.56	0.80013
	631.583	0.35255	0.28341	0.3589	0.25624	0.25809	0.4124	0.30222	3068.63	0.79996
	632.065	0.35195	0.28144	0.35681	0.25558	0.25783	0.41244	0.3024	3066.7	0.79974
	632.548	0.35194	0.28	0.35513	0.25528	0.25788	0.41272	0.30265	3064.77	0.79947
	633.03	0.35243	0.27904	0.3538	0.25534	0.25818	0.41322	0.30291	3062.84	0.79915
	633.512	0.35337	0.27856	0.35286	0.25567	0.25874	0.41392	0.30319	3060.91	0.79878
	633.994	0.35474	0.2785	0.3523	0.2563	0.2595	0.4148	0.30352	3058.98	0.79836
	634.476	0.35647	0.27884	0.35212	0.25717	0.26047	0.41587	0.30393	3057.06	0.7979
	634.958	0.35848	0.27951	0.35236	0.25828	0.2616	0.41707	0.30449	3055.13	0.7974
	635.44	0.36071	0.28048	0.35297	0.2596	0.26288	0.41842	0.30523	3053.2	0.79686
	635.922	0.36309	0.28168	0.35389	0.26108	0.26426	0.41988	0.30625	3051.27	0.79629
	636.404	0.36557	0.28308	0.35513	0.26267	0.26571	0.42147	0.30755	3049.34	0.79567
	636.887	0.36811	0.28465	0.35657	0.26438	0.2672	0.42318	0.30916	3047.41	0.79501
	637.369	0.37072	0.28637	0.35819	0.26621	0.26875	0.42504	0.31108	3045.48	0.79432
	637.851	0.37338	0.28824	0.35996	0.26816	0.27036	0.42704	0.31327	3043.55	0.79358
	638.333	0.37608	0.29027	0.36185	0.27023	0.27206	0.42919	0.31571	3041.63	0.7928
	638.815	0.37886	0.29246	0.36385	0.27242	0.27389	0.43145	0.31827	3039.7	0.79198
	639.297	0.38168	0.29481	0.366	0.27476	0.27583	0.43381	0.3209	3037.77	0.79112
	639.779	0.38455	0.29731	0.36824	0.27719	0.2779	0.43625	0.32352	3035.84	0.7902
	640.261	0.38749	0.29996	0.37063	0.27975	0.28008	0.43877	0.32605	3033.91	0.78924
	640.744	0.39048	0.30273	0.37314	0.28242	0.28232	0.44139	0.32847	3031.98	0.78821
	641.226	0.39353	0.30565	0.37576	0.28521	0.28457	0.44414	0.33077	3030.05	0.78713
	641.708	0.39666	0.30867	0.37847	0.28812	0.28683	0.44705	0.33301	3028.12	0.78599
	642.19	0.39987	0.31179	0.38127	0.29115	0.28907	0.45013	0.33521	3026.2	0.78478
	642.672	0.40316	0.31498	0.3841	0.29424	0.29129	0.45336	0.33743	3024.27	0.78351
	643.154	0.40652	0.31819	0.38696	0.29745	0.29351	0.45672	0.33975	3022.34	0.78216
	643.636	0.40993	0.3214	0.38979	0.30073	0.29574	0.46016	0.34222	3020.41	0.78075
	644.119	0.41342	0.3246	0.39265	0.30406	0.29804	0.46364	0.34485	3018.48	0.77928
	644.601	0.41697	0.3278	0.39551	0.30742	0.3004	0.46715	0.34768	3016.55	0.77776
	645.083	0.42059	0.33101	0.3984	0.31087	0.30287	0.47068	0.35074	3014.62	0.77617
	645.565	0.42434	0.33426	0.4014	0.31438	0.30544	0.47422	0.35398	3012.69	0.77455
	646.047	0.42817	0.33756	0.40453	0.31802	0.30813	0.47775	0.35737	3010.77	0.77286
	646.529	0.43213	0.34093	0.40783	0.32174	0.3109	0.48126	0.36082	3008.84	0.77115
	647.011	0.43617	0.34435	0.41128	0.32555	0.31377	0.4847	0.36428	3006.91	0.76941
	647.493	0.44027	0.34779	0.41487	0.32939	0.31671	0.48806	0.36765	3004.98	0.76764
	647.976	0.44442	0.35125	0.41859	0.33329	0.31976	0.49136	0.37089	3003.05	0.76583
	648.458	0.44857	0.35469	0.42233	0.3372	0.32291	0.49461	0.37398	3001.12	0.76401
	648.94	0.45272	0.3581	0.42607	0.34107	0.32619	0.49786	0.37694	2999.19	0.76218
	649.422	0.45685	0.3615	0.42982	0.34494	0.32961	0.50112	0.37982	2997.26	0.76033
	649.904	0.46094	0.36486	0.43353	0.34875	0.33315	0.50443	0.3827	2995.34	0.75846
	650.386	0.46501	0.36819	0.43722	0.3525	0.33675	0.50774	0.38563	2993.41	0.75659
	650.868	0.46896	0.37148	0.44087	0.3562	0.34036	0.51103	0.38867	2991.48	0.75469
	651.35	0.47285	0.37475	0.44453	0.35986	0.34391	0.51427	0.39186	2989.55	0.75278
	651.832	0.47663	0.37801	0.44818	0.36349	0.34736	0.51744	0.39523	2987.62	0.75083
	652.315	0.48036	0.38131	0.45187	0.36706	0.35069	0.52059	0.3988	2985.69	0.74886
	652.797	0.48403	0.38467	0.45558	0.37063	0.35393	0.52375	0.40254	2983.76	0.74684
	653.279	0.48769	0.38813	0.45932	0.3742	0.35712	0.52699	0.40637	2981.83	0.74478
	653.761	0.49135	0.39169	0.4631	0.37781	0.36035	0.53033	0.41025	2979.91	0.74269
	654.243	0.49496	0.39532	0.46684	0.38138	0.36369	0.53378	0.4141	2977.98	0.74053
	654.725	0.49855	0.39899	0.47058	0.38495	0.36717	0.53732	0.4178	2976.05	0.73835
	655.207	0.50207	0.40264	0.4743	0.38849	0.37081	0.54092	0.42134	2974.12	0.73611
	655.689	0.50555	0.40626	0.47795	0.39206	0.37455	0.54454	0.42464	2972.19	0.73384
	656.172	0.50896	0.40984	0.48155	0.39561	0.37835	0.54816	0.42775	2970.26	0.73154
	656.654	0.51236	0.41338	0.48514	0.39912	0.38215	0.55174	0.43073	2968.33	0.72924
	657.136	0.51574	0.41691	0.48877	0.40266	0.38591	0.55528	0.43362	2966.4	0.72691
	657.618	0.5191	0.42044	0.49245	0.40617	0.38955	0.55873	0.4365	2964.48	0.72459
	658.1	0.52244	0.42396	0.4962	0.40962	0.39304	0.56204	0.43938	2962.55	0.72227
	658.582	0.52573	0.42748	0.50003	0.41298	0.3964	0.56518	0.44229	2960.62	0.71994
	659.064	0.52901	0.43098	0.50386	0.4162	0.39964	0.56814	0.44525	2958.69	0.71763
	659.546	0.53223	0.43448	0.50775	0.41929	0.40278	0.57095	0.44826	2956.76	0.71532
	660.029	0.53543	0.43802	0.51164	0.42226	0.40591	0.57368	0.45132	2954.83	0.713
	660.511	0.53865	0.44159	0.51547	0.42514	0.40902	0.57639	0.45441	2952.9	0.71069
	660.993	0.54186	0.44524	0.51928	0.42796	0.41212	0.57912	0.45754	2950.97	0.70835
	661.475	0.54501	0.44893	0.52296	0.43072	0.41517	0.58188	0.4606	2949.05	0.70598
	661.957	0.54807	0.45262	0.52647	0.43337	0.4181	0.58464	0.46354	2947.12	0.70357
	662.439	0.55096	0.45624	0.5298	0.43586	0.42084	0.58734	0.46626	2945.19	0.70111
	662.921	0.55362	0.4597	0.53287	0.43811	0.42333	0.5899	0.46869	2943.26	0.69857
	663.403	0.55597	0.46295	0.53567	0.44006	0.42553	0.59229	0.47073	2941.33	0.69596
	663.886	0.55803	0.46593	0.53826	0.44165	0.4275	0.5945	0.47241	2939.4	0.69325
	664.368	0.55989	0.46862	0.54077	0.44303	0.42929	0.5966	0.47374	2937.47	0.69045
	664.85	0.56176	0.47108	0.54339	0.4445	0.43111	0.59875	0.47497	2935.55	0.68755
	665.332	0.56388	0.47339	0.54637	0.44651	0.43318	0.60113	0.47637	2933.62	0.68457
	665.814	0.56642	0.4756	0.54984	0.44942	0.43559	0.6038	0.47821	2931.69	0.6815
	666.296	0.56941	0.47773	0.55371	0.45333	0.43835	0.60671	0.48062	2929.76	0.67837
	666.778	0.57267	0.47976	0.55777	0.45807	0.44133	0.60972	0.48353	2927.83	0.67519
	667.26	0.57601	0.48167	0.56178	0.46323	0.44433	0.61269	0.4868	2925.9	0.67199
	667.743	0.57918	0.48346	0.56547	0.46845	0.44718	0.6155	0.49022	2923.97	0.66878
	668.225	0.58198	0.48512	0.56862	0.47326	0.44974	0.6181	0.49354	2922.04	0.6656
	668.707	0.5842	0.48662	0.57107	0.47725	0.45185	0.6204	0.49655	2920.12	0.66246
	669.189	0.58569	0.4879	0.57275	0.48013	0.45338	0.62232	0.49899	2918.19	0.65936
	669.671	0.58632	0.48888	0.57363	0.4816	0.4543	0.6238	0.50065	2916.26	0.65633
	670.153	0.58611	0.48952	0.57384	0.48166	0.45457	0.62476	0.50144	2914.33	0.65338
	670.635	0.58518	0.4898	0.57351	0.48043	0.4543	0.62525	0.50134	2912.4	0.65049
	671.117	0.58382	0.48981	0.57295	0.47833	0.45365	0.62539	0.50052	2910.47	0.64769
	671.6	0.58236	0.4897	0.57245	0.4759	0.45286	0.62539	0.49928	2908.54	0.64496
	672.082	0.58114	0.48961	0.57222	0.47374	0.45212	0.62541	0.49797	2906.61	0.64228
	672.564	0.5803	0.48963	0.5723	0.47215	0.45155	0.6255	0.49677	2904.69	0.63966
	673.046	0.57983	0.48976	0.57251	0.47119	0.45117	0.62558	0.49575	2902.76	0.63707
	673.528	0.57962	0.48997	0.57275	0.47076	0.45094	0.62558	0.49491	2900.83	0.63451
	674.01	0.57956	0.49021	0.57289	0.47076	0.45085	0.62548	0.49419	2898.9	0.63195
	674.492	0.5796	0.49043	0.57292	0.471	0.45088	0.62529	0.49358	2896.97	0.62938
	674.975	0.57963	0.49061	0.57283	0.47143	0.45097	0.62509	0.4931	2895.04	0.62676
	675.457	0.57965	0.49073	0.57269	0.47197	0.45114	0.625	0.49275	2893.11	0.62407
	675.939	0.57965	0.49082	0.5726	0.47254	0.45131	0.62511	0.49256	2891.18	0.62131
	676.421	0.57963	0.49089	0.5726	0.47311	0.45146	0.6255	0.49254	2889.26	0.61846
	676.903	0.57962	0.49097	0.57278	0.47368	0.45158	0.62618	0.49267	2887.33	0.61549
	677.385	0.5796	0.49109	0.5731	0.47419	0.45162	0.62709	0.49292	2885.4	0.61242
	677.867	0.57962	0.49125	0.57354	0.47464	0.4516	0.62811	0.4932	2883.47	0.60922
	678.349	0.57969	0.49149	0.57401	0.47503	0.45155	0.62909	0.49349	2881.54	0.6059
	678.831	0.57983	0.49183	0.57446	0.4753	0.45154	0.62992	0.49374	2879.61	0.60245
	679.314	0.58007	0.4923	0.57478	0.47551	0.45162	0.6305	0.49396	2877.68	0.59885
	679.796	0.58046	0.49294	0.57496	0.47572	0.45186	0.63078	0.49414	2875.75	0.59512
	680.278	0.581	0.49375	0.57508	0.47596	0.45229	0.63073	0.49432	2873.83	0.59126
	680.76	0.58168	0.4947	0.57513	0.47626	0.45295	0.63034	0.49458	2871.9	0.58727
	681.242	0.58252	0.49578	0.57525	0.47674	0.45378	0.62963	0.49496	2869.97	0.58313
	681.724	0.58349	0.49695	0.57555	0.47737	0.45474	0.62865	0.49553	2868.04	0.57889
	682.206	0.58455	0.4982	0.57605	0.47821	0.4558	0.6275	0.49632	2866.11	0.57453
	682.688	0.58574	0.49953	0.57687	0.47929	0.45695	0.62631	0.49738	2864.18	0.57009
	683.17	0.58704	0.50098	0.57805	0.48058	0.45816	0.62523	0.49871	2862.25	0.56558
	683.653	0.58847	0.50258	0.57958	0.48211	0.45948	0.62441	0.5003	2860.32	0.56102
	684.135	0.59007	0.50433	0.58144	0.48388	0.46095	0.62393	0.50213	2858.4	0.55645
	684.617	0.59184	0.50626	0.58365	0.48592	0.46261	0.62383	0.5041	2856.47	0.55187
	685.099	0.59376	0.50833	0.58613	0.4882	0.4645	0.62409	0.50618	2854.54	0.54732
	685.581	0.5959	0.51051	0.58881	0.49073	0.46663	0.62463	0.50825	2852.61	0.5428
	686.063	0.59821	0.5128	0.5917	0.4934	0.46897	0.62539	0.51026	2850.68	0.53833
	686.545	0.60071	0.5152	0.59471	0.49622	0.47153	0.62632	0.51218	2848.75	0.53391
	687.028	0.60339	0.51772	0.5978	0.49916	0.47425	0.62737	0.51402	2846.82	0.52957
	687.51	0.60623	0.52038	0.60096	0.50216	0.4771	0.62854	0.5158	2844.89	0.5253
	687.992	0.60917	0.52317	0.60414	0.50516	0.48004	0.62978	0.51751	2842.97	0.52109
	688.474	0.61214	0.52605	0.60729	0.5081	0.48303	0.63105	0.51922	2841.04	0.51696
	688.956	0.61505	0.52894	0.61039	0.51096	0.48604	0.63232	0.5209	2839.11	0.51288
	689.438	0.6178	0.53173	0.61339	0.51366	0.489	0.6335	0.52254	2837.18	0.50887
	689.92	0.62032	0.53435	0.61625	0.51612	0.49185	0.63457	0.52412	2835.25	0.5049
	690.403	0.62252	0.53671	0.61891	0.51831	0.49453	0.6355	0.52559	2833.32	0.50096
	690.885	0.6244	0.53878	0.62129	0.52023	0.49699	0.63628	0.5269	2831.39	0.49703
	691.367	0.6259	0.54052	0.62339	0.52176	0.49912	0.63692	0.52797	2829.46	0.49309
	691.849	0.62699	0.54192	0.62513	0.52293	0.50084	0.63738	0.52874	2827.54	0.48915
	692.331	0.62763	0.54289	0.62645	0.52368	0.50205	0.63762	0.52912	2825.61	0.48517
	692.813	0.62776	0.54338	0.62731	0.52392	0.50269	0.63758	0.52904	2823.68	0.48116
	693.295	0.6273	0.5433	0.6276	0.52359	0.50271	0.63722	0.52843	2821.75	0.4771
	693.777	0.62625	0.54259	0.62725	0.52269	0.50208	0.63653	0.52728	2819.82	0.47301
	694.259	0.62461	0.54127	0.6263	0.52119	0.50084	0.63558	0.52563	2817.89	0.46887
	694.742	0.62244	0.53939	0.62468	0.51909	0.49904	0.63443	0.52356	2815.96	0.46471
	695.224	0.61981	0.53704	0.62247	0.51651	0.49676	0.63319	0.52116	2814.03	0.46051
	695.706	0.61685	0.53434	0.61979	0.51354	0.4941	0.63194	0.51858	2812.11	0.4563
	696.188	0.6137	0.53144	0.6167	0.51027	0.49116	0.63069	0.51591	2810.18	0.45206
	696.67	0.61048	0.52846	0.61336	0.50687	0.48808	0.62944	0.51325	2808.25	0.44778
	697.152	0.60731	0.52555	0.60995	0.50345	0.48493	0.62815	0.5107	2806.32	0.4435
	697.634	0.60433	0.52285	0.60664	0.50021	0.48188	0.62683	0.50831	2804.39	0.43921
	698.116	0.60167	0.52048	0.60361	0.49724	0.47905	0.62546	0.50618	2802.46	0.4349
	698.598	0.59943	0.51855	0.60098	0.49469	0.47656	0.62411	0.50432	2800.53	0.43057
	699.081	0.59768	0.51714	0.59895	0.49265	0.47457	0.62284	0.50277	2798.6	0.42625
	699.563	0.59647	0.51623	0.59754	0.49118	0.47311	0.62172	0.50157	2796.68	0.42194
	700.045	0.59584	0.51581	0.5968	0.49027	0.47224	0.6208	0.50068	2794.75	0.41762
	700.527	0.59574	0.51582	0.59671	0.48994	0.47193	0.62013	0.50007	2792.82	0.41331
	701.009	0.59612	0.5162	0.59721	0.49015	0.47212	0.6197	0.49971	2790.89	0.409
	701.491	0.59695	0.5169	0.59818	0.49082	0.47271	0.61951	0.49953	2788.96	0.4047
	701.973	0.59808	0.51788	0.59957	0.49184	0.47362	0.61954	0.49951	2787.03	0.40041
	702.456	0.5995	0.51913	0.60122	0.49316	0.47472	0.61977	0.49961	2785.1	0.39613
	702.938	0.60108	0.52061	0.60302	0.49466	0.47593	0.62016	0.49983	2783.17	0.39186
	703.42	0.60271	0.52231	0.6049	0.49625	0.47721	0.62068	0.50012	2781.25	0.38761
	703.902	0.60433	0.52416	0.60679	0.49784	0.47849	0.62125	0.50049	2779.32	0.38337
	704.384	0.60584	0.52607	0.60862	0.49934	0.47975	0.62181	0.50091	2777.39	0.37915
	704.866	0.60721	0.52797	0.61036	0.50072	0.48095	0.62231	0.50136	2775.46	0.37496
	705.348	0.60838	0.52979	0.61195	0.50189	0.48208	0.62272	0.50182	2773.53	0.37078
	705.83	0.60936	0.53144	0.61339	0.50282	0.48313	0.62302	0.50225	2771.6	0.36664
	706.312	0.61016	0.53288	0.61463	0.50351	0.48405	0.62323	0.50266	2769.67	0.36252
	706.795	0.61085	0.53408	0.61569	0.50396	0.48486	0.62334	0.503	2767.74	0.35843
	707.277	0.61137	0.535	0.61655	0.50417	0.4855	0.62333	0.50323	2765.82	0.35435
	707.759	0.61176	0.53559	0.61717	0.50414	0.48599	0.62316	0.50333	2763.89	0.3503
	708.241	0.61198	0.53583	0.61752	0.5039	0.4863	0.62277	0.50322	2761.96	0.34627
	708.723	0.61198	0.53569	0.61761	0.50345	0.48641	0.62211	0.50287	2760.03	0.34225
	709.205	0.61176	0.5352	0.61743	0.50276	0.48635	0.62116	0.50226	2758.1	0.33824
	709.687	0.61128	0.53443	0.61696	0.50186	0.48612	0.61995	0.50139	2756.17	0.33426
	710.17	0.61057	0.53346	0.61628	0.50078	0.48573	0.61856	0.5003	2754.24	0.33027
	710.652	0.60966	0.53238	0.6154	0.49952	0.48523	0.61706	0.49905	2752.31	0.3263
	711.134	0.60859	0.53125	0.61437	0.49808	0.48455	0.61552	0.49767	2750.39	0.32234
	711.616	0.60736	0.53007	0.61325	0.49646	0.48372	0.61398	0.49623	2748.46	0.31839
	712.098	0.606	0.52882	0.61198	0.49469	0.4827	0.61242	0.49474	2746.53	0.31446
	712.58	0.60449	0.52744	0.61062	0.49277	0.48145	0.61082	0.49325	2744.6	0.31053
	713.062	0.60285	0.52587	0.60915	0.49067	0.48	0.60915	0.49173	2742.67	0.30661
	713.544	0.60106	0.52409	0.60753	0.48841	0.47831	0.60737	0.49019	2740.74	0.3027
	714.027	0.59914	0.5221	0.60573	0.48601	0.47646	0.60549	0.48864	2738.81	0.2988
	714.509	0.59707	0.51993	0.60378	0.48355	0.47448	0.60349	0.48703	2736.88	0.29491
	714.991	0.59485	0.51762	0.60166	0.48097	0.47242	0.6014	0.48532	2734.96	0.29103
	715.473	0.59247	0.5152	0.59939	0.47839	0.47031	0.59923	0.48349	2733.03	0.28715
	715.955	0.58994	0.51268	0.59701	0.47581	0.46818	0.59698	0.48147	2731.1	0.28329
	716.437	0.58727	0.51007	0.59453	0.47323	0.46598	0.5947	0.47927	2729.17	0.27943
	716.919	0.58445	0.50738	0.59199	0.4707	0.46373	0.59239	0.47683	2727.24	0.27557
	717.401	0.58152	0.50461	0.5894	0.46818	0.4614	0.59012	0.4742	2725.31	0.27172
	717.884	0.57853	0.50177	0.58681	0.46569	0.45896	0.5879	0.47142	2723.38	0.26787
	718.366	0.57548	0.49886	0.58415	0.46314	0.4564	0.58574	0.46853	2721.45	0.26403
	718.848	0.57239	0.49587	0.58141	0.46053	0.45372	0.58359	0.46557	2719.53	0.26019
	719.33	0.56924	0.49277	0.57858	0.45777	0.45091	0.58138	0.46257	2717.6	0.25636
	719.812	0.56598	0.48955	0.57561	0.4548	0.44798	0.579	0.45953	2715.67	0.25253
	720.294	0.56262	0.48622	0.57242	0.45158	0.44491	0.57637	0.45644	2713.74	0.2487
	720.776	0.55913	0.4828	0.56906	0.44813	0.44171	0.57343	0.4533	2711.81	0.24488
	721.258	0.55553	0.47932	0.56555	0.44444	0.4384	0.57016	0.4501	2709.88	0.24106
	721.74	0.55185	0.47582	0.5619	0.4406	0.43496	0.56661	0.44685	2707.95	0.23724
	722.223	0.54814	0.47234	0.55819	0.43661	0.43145	0.56285	0.44349	2706.02	0.23343
	722.705	0.54441	0.46888	0.55447	0.43261	0.42785	0.55896	0.44004	2704.1	0.22962
	723.187	0.5407	0.46543	0.55079	0.42865	0.42417	0.55498	0.43649	2702.17	0.22581
	723.669	0.53699	0.46197	0.54719	0.42475	0.42047	0.55097	0.4328	2700.24	0.22201
	724.151	0.53331	0.45847	0.54368	0.42094	0.41678	0.54696	0.42898	2698.31	0.21821
	724.633	0.52962	0.45493	0.54026	0.41722	0.4131	0.54297	0.42509	2696.38	0.21441
	725.115	0.52591	0.45138	0.5369	0.41356	0.40948	0.53902	0.42111	2694.45	0.2106
	725.597	0.52216	0.44783	0.53357	0.40998	0.40592	0.5351	0.41713	2692.52	0.20678
	726.08	0.51835	0.4443	0.53021	0.40644	0.40241	0.53121	0.41318	2690.59	0.20296
	726.562	0.51446	0.4408	0.52679	0.40296	0.3989	0.52733	0.4093	2688.67	0.19913
	727.044	0.51047	0.4373	0.52329	0.39948	0.39536	0.52342	0.40551	2686.74	0.19529
	727.526	0.50635	0.43381	0.51969	0.396	0.39174	0.51944	0.40185	2684.81	0.19145
	728.008	0.50212	0.43027	0.51601	0.39251	0.38803	0.51537	0.39826	2682.88	0.1876
	728.49	0.49776	0.4267	0.51223	0.38906	0.38421	0.51124	0.39476	2680.95	0.18375
	728.972	0.49333	0.4231	0.5084	0.38558	0.38031	0.50705	0.39129	2679.02	0.17991
	729.455	0.48885	0.41949	0.50457	0.38207	0.3764	0.50286	0.38785	2677.09	0.17608
	729.937	0.4844	0.41587	0.50074	0.37856	0.37254	0.49871	0.38438	2675.16	0.17225
	730.419	0.47997	0.41228	0.49693	0.37502	0.36875	0.4946	0.38087	2673.24	0.16844
	730.901	0.47563	0.4087	0.49322	0.37147	0.36507	0.49055	0.37729	2671.31	0.16466
	731.383	0.47136	0.40514	0.48954	0.3679	0.36149	0.48654	0.37364	2669.38	0.1609
	731.865	0.46718	0.40161	0.48594	0.36436	0.35802	0.48255	0.3699	2667.45	0.15716
	732.347	0.46308	0.39811	0.48237	0.36085	0.3546	0.47857	0.36612	2665.52	0.15347
	732.829	0.45905	0.39466	0.4789	0.3574	0.35124	0.47461	0.36232	2663.59	0.14982
	733.312	0.4551	0.39128	0.47548	0.35406	0.34793	0.47069	0.35854	2661.66	0.1462
	733.794	0.45123	0.38797	0.47209	0.35082	0.34462	0.46681	0.3548	2659.73	0.14263
	734.276	0.44743	0.38472	0.46876	0.3477	0.34134	0.46299	0.35115	2657.81	0.13911
	734.758	0.44368	0.38152	0.46542	0.3447	0.33807	0.45922	0.34762	2655.88	0.13563
	735.24	0.43999	0.37835	0.46212	0.34176	0.33482	0.45548	0.34415	2653.95	0.13221
	735.722	0.43633	0.37517	0.45885	0.33885	0.3316	0.45173	0.34076	2652.02	0.12882
	736.204	0.43273	0.37196	0.45555	0.33596	0.32841	0.44797	0.33743	2650.09	0.12548
	736.686	0.42917	0.36873	0.45222	0.33311	0.32522	0.44417	0.33414	2648.16	0.12218
	737.168	0.42567	0.36547	0.44886	0.3302	0.32206	0.44035	0.33086	2646.23	0.11893
	737.651	0.42219	0.36218	0.44547	0.32732	0.3189	0.43649	0.32755	2644.31	0.11571
	738.133	0.41874	0.35887	0.44205	0.32438	0.31575	0.43259	0.32419	2642.38	0.11254
	738.615	0.41527	0.35552	0.4386	0.32144	0.31257	0.42866	0.32081	2640.45	0.10941
	739.097	0.41175	0.35214	0.43515	0.3185	0.30943	0.42471	0.31733	2638.52	0.10631
	739.579	0.4082	0.34874	0.4317	0.31552	0.3063	0.42076	0.31383	2636.59	0.10326
	740.061	0.40456	0.34531	0.42829	0.31255	0.30322	0.41684	0.31029	2634.66	0.10024
	740.543	0.40086	0.34189	0.4249	0.30958	0.30017	0.413	0.30676	2632.73	0.09725
	741.025	0.3971	0.33847	0.42154	0.30658	0.29718	0.40925	0.30326	2630.8	0.09432
	741.508	0.39332	0.33509	0.41817	0.30358	0.29422	0.40564	0.29983	2628.88	0.09143
	741.99	0.3895	0.33173	0.41481	0.30055	0.29129	0.40215	0.29649	2626.95	0.08857
	742.472	0.38569	0.3284	0.41142	0.29748	0.28838	0.39878	0.29327	2625.02	0.08575
	742.954	0.38187	0.32508	0.40798	0.29439	0.28546	0.39551	0.29013	2623.09	0.08299
	743.436	0.37805	0.32177	0.40453	0.2913	0.28253	0.39229	0.28707	2621.16	0.08027
	743.918	0.37429	0.31847	0.40099	0.28818	0.27964	0.38914	0.28408	2619.23	0.07759
	744.4	0.37054	0.31519	0.39748	0.28509	0.27675	0.38602	0.28115	2617.3	0.07497
	744.883	0.36685	0.31194	0.39395	0.282	0.27392	0.38294	0.27824	2615.37	0.0724
	745.365	0.36323	0.30872	0.39047	0.27891	0.27113	0.3799	0.27536	2613.45	0.06988
	745.847	0.35964	0.30554	0.38708	0.27587	0.26837	0.37689	0.27248	2611.52	0.06742
	746.329	0.3561	0.30239	0.38378	0.27287	0.26567	0.3739	0.2696	2609.59	0.06501
	746.811	0.35262	0.29927	0.38056	0.26996	0.26297	0.37093	0.26672	2607.66	0.06266
	747.293	0.34917	0.29618	0.37753	0.26711	0.26028	0.36796	0.26386	2605.73	0.06035
	747.775	0.34576	0.29313	0.37461	0.26432	0.2576	0.36498	0.26102	2603.8	0.05811
	748.257	0.34238	0.29012	0.37181	0.26162	0.25493	0.36202	0.25822	2601.87	0.05593
	748.74	0.33905	0.28718	0.3691	0.259	0.25228	0.35906	0.25547	2599.94	0.05381
	749.222	0.3358	0.28431	0.3665	0.25642	0.24967	0.35613	0.25281	2598.02	0.05175
	749.704	0.33264	0.28152	0.36397	0.2539	0.24713	0.35324	0.25023	2596.09	0.04975
	750.186	0.32956	0.27879	0.36143	0.25141	0.24466	0.3504	0.24773	2594.16	0.04781
	750.668	0.32661	0.2761	0.35893	0.24895	0.24228	0.34759	0.24532	2592.23	0.04594
	751.15	0.32373	0.27344	0.35639	0.24655	0.24	0.34484	0.24302	2590.3	0.04413
	751.632	0.32097	0.27079	0.35386	0.24415	0.23779	0.34213	0.24083	2588.37	0.04238
	752.114	0.31831	0.26816	0.35129	0.24178	0.23566	0.33948	0.23875	2586.44	0.04069
	752.596	0.31572	0.26555	0.34873	0.23943	0.23357	0.33686	0.23676	2584.51	0.03907
	753.079	0.3132	0.26296	0.34619	0.23709	0.23155	0.33431	0.23485	2582.59	0.0375
	753.561	0.31073	0.26041	0.34372	0.23478	0.22954	0.3318	0.23299	2580.66	0.03601
	754.043	0.30828	0.25791	0.3413	0.23247	0.22758	0.32933	0.23116	2578.73	0.03456
	754.525	0.30584	0.25547	0.33903	0.23016	0.22566	0.32689	0.22932	2576.8	0.03318
	755.007	0.30341	0.25311	0.33685	0.22788	0.22379	0.3245	0.22746	2574.87	0.03187
	755.489	0.30099	0.25084	0.33485	0.22563	0.222	0.32214	0.22557	2572.94	0.03061
	755.971	0.29861	0.24866	0.33293	0.22347	0.22026	0.31983	0.22363	2571.01	0.02941
	756.453	0.29625	0.24656	0.3311	0.22134	0.21858	0.31759	0.22169	2569.08	0.02828
	756.936	0.29396	0.24454	0.3293	0.21929	0.21694	0.3154	0.21975	2567.16	0.02718
	757.418	0.2917	0.24259	0.32751	0.21737	0.21531	0.31328	0.21782	2565.23	0.02616
	757.9	0.28949	0.24067	0.32568	0.21554	0.21369	0.3112	0.21596	2563.3	0.02518
	758.382	0.28732	0.23878	0.32379	0.21377	0.21205	0.30913	0.21417	2561.37	0.02426
	758.864	0.2852	0.23692	0.32188	0.21209	0.21039	0.30708	0.21246	2559.44	0.02338
	759.346	0.28309	0.23506	0.31993	0.21047	0.20873	0.30502	0.21085	2557.51	0.02257
	759.828	0.28099	0.23322	0.31793	0.20885	0.20706	0.30295	0.2093	2555.58	0.02179
	760.311	0.2789	0.2314	0.31595	0.20726	0.20542	0.30088	0.20782	2553.65	0.02106
	760.793	0.2768	0.22961	0.31401	0.20567	0.20378	0.29883	0.20634	2551.73	0.02038
	761.275	0.27468	0.22785	0.31209	0.20408	0.20216	0.29678	0.20488	2549.8	0.01975
	761.757	0.27256	0.22613	0.31023	0.20246	0.20055	0.29477	0.20337	2547.87	0.01915
	762.239	0.27045	0.22445	0.30844	0.20086	0.19895	0.29279	0.20179	2545.94	0.0186
	762.721	0.26835	0.22281	0.3067	0.19927	0.19736	0.29083	0.20014	2544.01	0.01809
	763.203	0.26625	0.22121	0.30508	0.19771	0.19578	0.28888	0.19845	2542.08	0.01761
	763.685	0.2642	0.21965	0.30348	0.19618	0.19421	0.28694	0.19669	2540.15	0.01718
	764.168	0.26217	0.21813	0.30192	0.19471	0.19268	0.28499	0.19491	2538.22	0.01678
	764.65	0.26019	0.21664	0.30039	0.1933	0.19118	0.28301	0.19312	2536.3	0.01642
	765.132	0.25823	0.21517	0.29886	0.19192	0.18971	0.28101	0.19134	2534.37	0.01611
	765.614	0.25628	0.2137	0.29726	0.1906	0.18828	0.27897	0.18958	2532.44	0.01583
	766.096	0.25434	0.21222	0.29564	0.18931	0.18688	0.27689	0.18787	2530.51	0.01561
	766.578	0.2524	0.21072	0.29396	0.18805	0.18552	0.27479	0.18621	2528.58	0.01541
	767.06	0.25044	0.20918	0.29222	0.18682	0.18415	0.27269	0.18458	2526.65	0.01525
	767.542	0.24844	0.20761	0.29043	0.18559	0.18277	0.27061	0.183	2524.72	0.01514
	768.024	0.24643	0.206	0.28863	0.18436	0.18138	0.26858	0.18146	2522.79	0.01506
	768.507	0.2444	0.20435	0.2868	0.1831	0.17997	0.2666	0.17991	2520.87	0.01502
	768.989	0.24233	0.20268	0.285	0.18183	0.17853	0.26468	0.17835	2518.94	0.01502
	769.471	0.24025	0.20097	0.2832	0.18051	0.17709	0.26282	0.17677	2517.01	0.01507
	769.953	0.23815	0.19924	0.2815	0.17919	0.17564	0.26097	0.17516	2515.08	0.01515
	770.435	0.23603	0.19751	0.27987	0.17787	0.17422	0.25914	0.17351	2513.15	0.01528
	770.917	0.23391	0.19579	0.27828	0.17658	0.17281	0.25729	0.17182	2511.22	0.01545
	771.399	0.23179	0.19409	0.27678	0.17529	0.17143	0.25544	0.17009	2509.29	0.01551
	771.881	0.22968	0.19243	0.27531	0.17406	0.17005	0.25357	0.16835	2507.36	0.01561
	772.364	0.22756	0.1908	0.27383	0.17289	0.16865	0.2517	0.1666	2505.44	0.01575
	772.846	0.22546	0.18921	0.27236	0.17172	0.16724	0.24983	0.16486	2503.51	0.01579
	773.328	0.22337	0.18765	0.27085	0.17055	0.16578	0.248	0.16315	2501.58	0.01587
	773.81	0.22131	0.18611	0.26932	0.16944	0.16431	0.24618	0.16146	2499.65	0.01601
	774.292	0.21926	0.18458	0.26776	0.1683	0.16281	0.24443	0.15983	2497.72	0.01602
	774.774	0.21726	0.18307	0.2662	0.16719	0.16131	0.24272	0.15823	2495.79	0.01609
	775.256	0.21529	0.18156	0.26461	0.16608	0.1598	0.24107	0.15672	2493.86	0.01621
	775.739	0.21334	0.18007	0.26304	0.16497	0.1583	0.23947	0.15525	2491.93	0.01637
	776.221	0.21143	0.17859	0.26151	0.16386	0.15681	0.23793	0.15382	2490.01	0.0166
	776.703	0.20956	0.17713	0.25998	0.1628	0.15533	0.23642	0.15244	2488.08	0.01688
	777.185	0.20771	0.1757	0.25847	0.16172	0.15384	0.23494	0.15108	2486.15	0.0167
	777.667	0.20589	0.17429	0.25706	0.1607	0.15237	0.23346	0.14971	2484.22	0.01658
	778.149	0.20406	0.17289	0.25567	0.15971	0.15088	0.23198	0.14836	2482.29	0.0165
	778.631	0.20228	0.17153	0.25438	0.15875	0.14944	0.23051	0.147	2480.36	0.01648
	779.113	0.20051	0.17018	0.25314	0.15782	0.14804	0.22904	0.14565	2478.43	0.0165
	779.596	0.1988	0.16883	0.25196	0.15692	0.14669	0.22759	0.14432	2476.5	0.0165
	780.078	0.19712	0.1675	0.25084	0.15599	0.14544	0.22616	0.14302	2474.58	0.01654
	780.56	0.19549	0.16619	0.24972	0.15506	0.14424	0.22478	0.14178	2472.65	0.01649
	781.042	0.19393	0.16488	0.24863	0.15413	0.14312	0.22345	0.14062	2470.72	0.01648
	781.524	0.19244	0.16361	0.24751	0.1532	0.14203	0.22219	0.13953	2468.79	0.01652
	782.006	0.19102	0.16238	0.24639	0.15227	0.14098	0.22097	0.13854	2466.86	0.0166
	782.488	0.18968	0.16121	0.24524	0.15137	0.1399	0.2198	0.13765	2464.93	0.01652
	782.97	0.18838	0.16011	0.24403	0.15047	0.13881	0.21866	0.13685	2463	0.01649
	783.452	0.18715	0.15909	0.24279	0.14963	0.13769	0.21756	0.13611	2461.07	0.0165
	783.935	0.18596	0.15815	0.2415	0.14882	0.13653	0.21646	0.13538	2459.15	0.01654
	784.417	0.18481	0.15728	0.24017	0.14804	0.13536	0.21536	0.13464	2457.22	0.01663
	784.899	0.18369	0.15646	0.23881	0.14726	0.13421	0.21427	0.13389	2455.29	0.01675
	785.381	0.18257	0.15568	0.23746	0.14654	0.13311	0.21316	0.13308	2453.36	0.01691
	785.863	0.18145	0.15491	0.23616	0.14579	0.13208	0.21206	0.13223	2451.43	0.01711
	786.345	0.18034	0.15416	0.23492	0.14507	0.13113	0.21095	0.13132	2449.5	0.01735
	786.827	0.17926	0.15342	0.23377	0.14435	0.13024	0.20985	0.1304	2447.57	0.01738
	787.309	0.17816	0.15268	0.23274	0.14362	0.12941	0.20876	0.1295	2445.64	0.01744
	787.792	0.17705	0.15194	0.23183	0.1429	0.1286	0.20769	0.12862	2443.72	0.01753
	788.274	0.17595	0.15122	0.23103	0.14218	0.12779	0.20661	0.12782	2441.79	0.01765
	788.756	0.17485	0.15051	0.23035	0.14146	0.12696	0.20554	0.1271	2439.86	0.01781
	789.238	0.17376	0.14981	0.22976	0.14074	0.12613	0.20447	0.12645	2437.93	0.018
	789.72	0.17271	0.14911	0.22918	0.14008	0.12527	0.20338	0.12589	2436	0.01822
	790.202	0.17168	0.14842	0.22862	0.13942	0.12445	0.20228	0.1254	2434.07	0.01849
	790.684	0.17072	0.14771	0.228	0.13876	0.12363	0.20119	0.12494	2432.14	0.0188
	791.167	0.16981	0.147	0.22729	0.13816	0.12285	0.2001	0.12453	2430.21	0.01915
	791.649	0.16897	0.14627	0.22643	0.13753	0.1221	0.19905	0.12409	2428.29	0.01866
	792.131	0.16818	0.14553	0.22549	0.1369	0.12138	0.19801	0.12364	2426.36	0.01822
	792.613	0.16744	0.14479	0.22443	0.13627	0.12067	0.19701	0.12315	2424.43	0.01786
	793.095	0.16674	0.14405	0.22331	0.13564	0.11998	0.19604	0.1226	2422.5	0.01755
	793.577	0.16606	0.14332	0.22219	0.13501	0.11929	0.19511	0.12201	2420.57	0.01731
	794.059	0.16536	0.14262	0.22113	0.13438	0.1186	0.1942	0.12139	2418.64	0.01714
	794.541	0.16464	0.14193	0.22021	0.13378	0.11794	0.19329	0.12071	2416.71	0.01702
	795.023	0.16385	0.14126	0.21939	0.13318	0.11732	0.1924	0.12004	2414.78	0.01696
	795.506	0.16303	0.14062	0.21874	0.13258	0.11672	0.1915	0.11935	2412.86	0.01691
	795.988	0.16217	0.14	0.21821	0.13201	0.11617	0.19058	0.11866	2410.93	0.01685
	796.47	0.16126	0.13939	0.2178	0.13144	0.11568	0.18965	0.11797	2409	0.01674
	796.952	0.16034	0.1388	0.21741	0.13084	0.11522	0.1887	0.11729	2407.07	0.01655
	797.434	0.15943	0.13821	0.21709	0.13027	0.11482	0.18775	0.1166	2405.14	0.01628
	797.916	0.15855	0.13765	0.21677	0.12967	0.11443	0.18679	0.11593	2403.21	0.01592
	798.398	0.15771	0.1371	0.21638	0.1291	0.11407	0.18584	0.11525	2401.28	0.01545
	798.88	0.15692	0.13656	0.21594	0.12847	0.1137	0.18491	0.11456	2399.35	0.01385
	799.362	0.15619	0.13603	0.21544	0.12784	0.11331	0.184	0.11385	2397.43	0.01218
	799.845	0.15547	0.13551	0.21488	0.12718	0.11295	0.1831	0.11311	2395.5	0.01045
	800.327	0.15477	0.135	0.21423	0.12652	0.11258	0.18222	0.11237	2393.57	0.00868
	800.809	0.15407	0.1345	0.21349	0.12583	0.11221	0.18136	0.1116	2391.64	0.00695
	801.291	0.15337	0.13402	0.21276	0.12514	0.11187	0.1805	0.11084	2389.71	0.00528
	801.773	0.15263	0.13356	0.21199	0.12444	0.11155	0.17964	0.11009	2387.78	0.00374
	802.255	0.1519	0.13314	0.21122	0.12378	0.11123	0.17879	0.10936	2385.85	0.00239
	802.737	0.15113	0.13275	0.21049	0.12315	0.11091	0.17794	0.10867	2383.92	0.00129
	803.22	0.15034	0.13239	0.20978	0.12255	0.11054	0.1771	0.10802	2382	0.000492276
	803.702	0.14955	0.13205	0.2091	0.12198	0.11012	0.17626	0.10742	2380.07	4.92276e-05
	804.184	0.14876	0.13172	0.20851	0.12147	0.10966	0.17544	0.10685	2378.14	0
	804.666	0.14799	0.13139	0.20801	0.12096	0.10917	0.17461	0.10632	2376.21	0.000364284
	805.148	0.14724	0.13107	0.20757	0.12048	0.10867	0.17378	0.10583	2374.28	0.00116
	805.63	0.14654	0.13073	0.20725	0.12003	0.10815	0.17296	0.10532	2372.35	0.00235
	806.112	0.14586	0.13041	0.20695	0.11958	0.10764	0.17214	0.10481	2370.42	0.00388
	806.595	0.14521	0.13007	0.20669	0.1191	0.10717	0.1713	0.10427	2368.49	0.00564
	807.077	0.14458	0.12975	0.20642	0.11862	0.10667	0.17046	0.10367	2366.57	0.00752
	807.559	0.14399	0.12943	0.20607	0.11811	0.1062	0.1696	0.10301	2364.64	0.00946
	808.041	0.14342	0.12912	0.20568	0.11757	0.10571	0.16874	0.10231	2362.71	0.01137
	808.523	0.1429	0.12882	0.20518	0.11703	0.10519	0.16789	0.10155	2360.78	0.0132
	809.005	0.14241	0.12851	0.20459	0.11652	0.10465	0.16703	0.10078	2358.85	0.0149
	809.487	0.14197	0.1282	0.20391	0.11604	0.1041	0.16619	0.1	2356.92	0.0164
	809.969	0.14157	0.12789	0.20321	0.11559	0.10352	0.16536	0.09926	2354.99	0.0177
	810.451	0.1412	0.12755	0.20244	0.11523	0.10293	0.16456	0.09857	2353.07	0.01878
	810.934	0.14087	0.12721	0.2017	0.1149	0.10235	0.16379	0.09795	2351.14	0.0196
	811.416	0.14054	0.12686	0.20097	0.1146	0.10178	0.16305	0.09739	2349.21	0.0202
	811.898	0.1402	0.12649	0.20029	0.11436	0.10123	0.16232	0.09691	2347.28	0.02062
	812.38	0.13985	0.12612	0.19967	0.11409	0.10074	0.1616	0.09649	2345.35	0.02085
	812.862	0.1395	0.12573	0.19911	0.11385	0.10027	0.16089	0.09611	2343.42	0.02097
	813.344	0.13912	0.12534	0.19864	0.11361	0.09985	0.16018	0.09576	2341.49	0.02102
	813.826	0.1387	0.12494	0.1982	0.11334	0.09945	0.15945	0.09542	2339.56	0.02105
	814.308	0.13826	0.12454	0.19778	0.11304	0.09908	0.1587	0.09505	2337.64	0.02111
	814.79	0.13779	0.12414	0.1974	0.11274	0.09873	0.15792	0.09464	2335.71	0.02124
	815.273	0.13728	0.12373	0.19696	0.11238	0.09839	0.15713	0.0942	2333.78	0.02146
	815.755	0.13674	0.12334	0.19646	0.11205	0.09804	0.1563	0.09369	2331.85	0.0218
	816.237	0.13619	0.12295	0.19593	0.11175	0.09769	0.15546	0.09315	2329.92	0.02223
	816.719	0.13567	0.12258	0.19537	0.11145	0.09732	0.15461	0.09259	2327.99	0.02273
	817.201	0.13514	0.12222	0.19475	0.11121	0.09691	0.15377	0.09201	2326.06	0.02324
	817.683	0.13464	0.12187	0.19413	0.11097	0.09645	0.15296	0.09147	2324.13	0.02368
	818.165	0.13415	0.12154	0.19348	0.11079	0.09594	0.15219	0.09096	2322.21	0.024
	818.648	0.13366	0.12119	0.1928	0.11064	0.09537	0.15145	0.0905	2320.28	0.02417
	819.13	0.13315	0.12083	0.19215	0.11049	0.09478	0.15075	0.0901	2318.35	0.02418
	819.612	0.13262	0.12046	0.19148	0.11034	0.09415	0.15008	0.08977	2316.42	0.02404
	820.094	0.1321	0.12008	0.1908	0.11016	0.09353	0.14943	0.08949	2314.49	0.02374
	820.576	0.13154	0.1197	0.19015	0.10998	0.09297	0.14877	0.08926	2312.56	0.02328
	821.058	0.13096	0.11933	0.1895	0.1098	0.09246	0.14811	0.08907	2310.63	0.02267
	821.54	0.13038	0.11897	0.18888	0.10962	0.092	0.14743	0.08887	2308.7	0.02193
	822.023	0.12981	0.11865	0.18826	0.10941	0.09159	0.14673	0.08866	2306.78	0.02107
	822.505	0.12923	0.11834	0.18764	0.1092	0.09119	0.14602	0.08843	2304.85	0.02012
	822.987	0.12865	0.11806	0.18702	0.10899	0.09079	0.14531	0.08815	2302.92	0.01914
	823.469	0.12811	0.11779	0.18644	0.10878	0.09039	0.1446	0.08782	2300.99	0.01814
	823.951	0.12758	0.11755	0.18588	0.10857	0.08998	0.14392	0.08747	2299.06	0.01716
	824.433	0.12707	0.11731	0.18537	0.10842	0.08955	0.14327	0.08711	2297.13	0.01625
	824.915	0.1266	0.11709	0.18487	0.10827	0.08916	0.14268	0.08675	2295.2	0.01544
	825.397	0.12613	0.11686	0.1844	0.10815	0.08881	0.14213	0.08642	2293.27	0.01475
	825.879	0.12569	0.11665	0.18393	0.10803	0.08854	0.14164	0.08616	2291.35	0.01421
	826.362	0.12525	0.11645	0.18346	0.10794	0.08832	0.14119	0.08594	2289.42	0.01382
	826.844	0.12483	0.11625	0.18293	0.10785	0.08818	0.14077	0.08581	2287.49	0.0136
	827.326	0.12445	0.11606	0.1824	0.10773	0.08811	0.14038	0.08576	2285.56	0.01353
	827.808	0.1241	0.11587	0.18181	0.10761	0.08808	0.14001	0.08581	2283.63	0.0136
	828.29	0.1238	0.1157	0.18125	0.10749	0.08809	0.13966	0.08596	2281.7	0.01379
	828.772	0.12357	0.11555	0.18069	0.10734	0.08812	0.13932	0.08617	2279.77	0.01408
	829.254	0.1234	0.11542	0.18022	0.10716	0.08818	0.13899	0.08647	2277.84	0.01446
	829.736	0.12326	0.11531	0.17974	0.10698	0.08824	0.1387	0.0868	2275.92	0.01492
	830.218	0.12315	0.11521	0.17936	0.1068	0.08832	0.13841	0.08718	2273.99	0.01545
	830.701	0.12307	0.11514	0.17901	0.10662	0.08843	0.13816	0.08754	2272.06	0.01548
	831.183	0.12301	0.11509	0.17871	0.10644	0.0886	0.13793	0.08792	2270.13	0.01552
	831.665	0.12296	0.11505	0.17845	0.10632	0.08881	0.13773	0.08829	2268.2	0.01554
	832.147	0.12293	0.11502	0.17818	0.10623	0.08909	0.13757	0.08867	2266.27	0.01561
	832.629	0.12293	0.115	0.17795	0.1062	0.08944	0.13744	0.08905	2264.34	0.01561
	833.111	0.12296	0.11499	0.17774	0.10623	0.08984	0.13735	0.08948	2262.41	0.01559
	833.593	0.12307	0.115	0.17756	0.10632	0.09027	0.13731	0.08994	2260.49	0.01558
	834.076	0.12324	0.11504	0.17742	0.10644	0.09074	0.13732	0.09046	2258.56	0.01557
	834.558	0.12349	0.11511	0.17736	0.10659	0.09126	0.13738	0.09107	2256.63	0.01557
	835.04	0.12382	0.11523	0.17739	0.10677	0.09183	0.1375	0.09178	2254.7	0.01556
	835.522	0.12422	0.1154	0.17753	0.10695	0.09245	0.13767	0.0926	2252.77	0.01554
	836.004	0.12471	0.11564	0.1778	0.10713	0.09314	0.13791	0.09354	2250.84	0.01553
	836.486	0.12527	0.11595	0.17815	0.10734	0.0939	0.13819	0.09458	2248.91	0.0155
	836.968	0.12588	0.11632	0.17859	0.10758	0.0947	0.13853	0.0957	2246.98	0.01548
	837.45	0.12655	0.11675	0.17907	0.10779	0.09553	0.1389	0.09688	2245.06	0.01545
	837.933	0.12725	0.11724	0.17951	0.10806	0.09636	0.13932	0.09808	2243.13	0.01543
	838.415	0.128	0.11778	0.17995	0.1083	0.09717	0.13979	0.09926	2241.2	0.01541
	838.897	0.12879	0.11834	0.1803	0.10857	0.09793	0.14029	0.10045	2239.27	0.0154
	839.379	0.12963	0.11896	0.1806	0.10887	0.09867	0.14084	0.10162	2237.34	0.0154
	839.861	0.13054	0.11961	0.18089	0.1092	0.09939	0.14145	0.10275	2235.41	0.01541
	840.343	0.13152	0.1203	0.18116	0.10956	0.10013	0.14209	0.10389	2233.48	0.01542
	840.825	0.13257	0.12104	0.18151	0.10992	0.10089	0.1428	0.10504	2231.55	0.01543
	841.307	0.13373	0.12183	0.18193	0.11034	0.10171	0.14355	0.10624	2229.63	0.01543
	841.79	0.13495	0.12266	0.18243	0.11079	0.10257	0.14436	0.10749	2227.7	0.01544
	842.272	0.13625	0.12355	0.18307	0.11124	0.10349	0.14522	0.10882	2225.77	0.01546
	842.754	0.13765	0.12449	0.18381	0.11175	0.10444	0.14613	0.11022	2223.84	0.01545
	843.236	0.1391	0.12548	0.18467	0.11229	0.10542	0.1471	0.1117	2221.91	0.01545
	843.718	0.14062	0.12653	0.18561	0.11292	0.1064	0.14811	0.11326	2219.98	0.01545
	844.2	0.14222	0.12766	0.18661	0.11358	0.1074	0.14919	0.11486	2218.05	0.01547
	844.682	0.14388	0.12886	0.18761	0.1143	0.10841	0.15034	0.11647	2216.12	0.01552
	845.164	0.1456	0.13014	0.18865	0.11511	0.10942	0.15153	0.11807	2214.2	0.01557
	845.646	0.14736	0.13149	0.18968	0.11595	0.11045	0.15279	0.11959	2212.27	0.01564
	846.129	0.1492	0.13293	0.19068	0.11688	0.11152	0.15411	0.12104	2210.34	0.01573
	846.611	0.15111	0.13444	0.19171	0.1179	0.11262	0.1555	0.12241	2208.41	0.01584
	847.093	0.15311	0.13603	0.1928	0.11898	0.11379	0.15696	0.12367	2206.48	0.01596
	847.575	0.15522	0.1377	0.19395	0.12015	0.11502	0.15848	0.12486	2204.55	0.01609
	848.057	0.15748	0.13946	0.19522	0.12144	0.11627	0.1601	0.12598	2202.62	0.01622
	848.539	0.15988	0.1413	0.19657	0.12285	0.11755	0.1618	0.12706	2200.69	0.01636
	849.021	0.16247	0.14325	0.19808	0.12432	0.11885	0.1636	0.12816	2198.77	0.01651
	849.504	0.16524	0.14531	0.19973	0.12592	0.12018	0.16549	0.12928	2196.84	0.01666
	849.986	0.16823	0.14751	0.2015	0.12766	0.12155	0.16751	0.13047	2194.91	0.01682
	850.468	0.17147	0.14987	0.20341	0.12949	0.123	0.16963	0.13177	2192.98	0.01696
	850.95	0.17495	0.15241	0.20551	0.13153	0.1246	0.17188	0.13316	2191.05	0.0171
	851.432	0.17872	0.15516	0.20781	0.13375	0.12636	0.17425	0.13471	2189.12	0.01724
	851.914	0.18278	0.15815	0.21034	0.13618	0.12834	0.17675	0.13637	2187.19	0.01737
	852.396	0.18714	0.16139	0.21311	0.13888	0.13056	0.17938	0.1382	2185.26	0.01749
	852.878	0.19183	0.1649	0.21618	0.14185	0.13306	0.18215	0.14014	2183.34	0.01759
	853.361	0.19683	0.1687	0.21951	0.14516	0.13581	0.18508	0.14224	2181.41	0.01769
	853.843	0.20219	0.17282	0.2231	0.14876	0.13886	0.18818	0.1445	2179.48	0.01777
	854.325	0.20792	0.17727	0.22702	0.15269	0.14222	0.19145	0.14693	2177.55	0.01784
	854.807	0.21406	0.18209	0.23124	0.15698	0.14591	0.19493	0.14958	2175.62	0.01789
	855.289	0.22064	0.18728	0.23581	0.16166	0.14999	0.19863	0.15249	2173.69	0.01793
	855.771	0.22773	0.19289	0.24076	0.16674	0.15447	0.20256	0.1557	2171.76	0.01796
	856.253	0.23535	0.19895	0.24612	0.17223	0.15941	0.20676	0.15927	2169.83	0.01798
	856.735	0.24359	0.2055	0.25196	0.17814	0.16482	0.21124	0.16325	2167.91	0.01798
	857.217	0.25247	0.21259	0.25836	0.1846	0.17075	0.21603	0.16769	2165.98	0.01798
	857.7	0.26206	0.22029	0.26537	0.19156	0.17721	0.22117	0.17262	2164.05	0.01797
	858.182	0.27239	0.22864	0.27306	0.19909	0.18422	0.22667	0.17807	2162.12	0.01795
	858.664	0.2834	0.23766	0.2815	0.20726	0.19174	0.23254	0.18404	2160.19	0.01792
	859.146	0.29501	0.24733	0.2906	0.21602	0.19979	0.23874	0.19049	2158.26	0.01789
	859.628	0.30707	0.25757	0.3003	0.22524	0.20824	0.24522	0.19731	2156.33	0.01786
	860.11	0.31931	0.26823	0.31047	0.23484	0.21698	0.2519	0.20439	2154.4	0.01783
	860.592	0.33145	0.27908	0.32079	0.24457	0.22582	0.25864	0.21154	2152.48	0.01779
	861.074	0.34313	0.28983	0.33099	0.25411	0.23449	0.26532	0.21858	2150.55	0.01774
	861.557	0.35397	0.30012	0.34071	0.26318	0.24274	0.27178	0.22527	2148.62	0.01769
	862.039	0.36356	0.30958	0.34955	0.27143	0.25026	0.27785	0.23139	2146.69	0.01764
	862.521	0.3716	0.31784	0.35722	0.27854	0.25673	0.28342	0.23672	2144.76	0.01758
	863.003	0.37779	0.32459	0.36341	0.28425	0.26191	0.28834	0.2411	2142.83	0.01752
	863.485	0.38201	0.32961	0.36795	0.28839	0.26559	0.29256	0.24444	2140.9	0.01745
	863.967	0.38422	0.33282	0.37072	0.29085	0.26771	0.2961	0.24671	2138.97	0.01737
	864.449	0.38451	0.33427	0.37181	0.29169	0.2683	0.29901	0.24797	2137.05	0.01728
	864.932	0.38318	0.33413	0.3714	0.29106	0.26752	0.3014	0.24835	2135.12	0.01719
	865.414	0.38051	0.33268	0.36975	0.28926	0.26561	0.30345	0.24804	2133.19	0.01709
	865.896	0.37688	0.33026	0.36715	0.28656	0.26286	0.30534	0.24727	2131.26	0.01698
	866.378	0.37272	0.32725	0.364	0.28332	0.25961	0.30727	0.24628	2129.33	0.01688
	866.86	0.36841	0.32399	0.36061	0.27984	0.25618	0.30941	0.24529	2127.4	0.01677
	867.342	0.3643	0.32081	0.35731	0.27641	0.25283	0.31195	0.2445	2125.47	0.01665
	867.824	0.36071	0.31798	0.3543	0.27338	0.24981	0.31502	0.24411	2123.54	0.01654
	868.306	0.35785	0.31571	0.3518	0.27083	0.2473	0.31876	0.24419	2121.62	0.01642
	868.788	0.35589	0.31413	0.34991	0.26897	0.2454	0.32325	0.24488	2119.69	0.01631
	869.271	0.35495	0.31335	0.34873	0.26789	0.24418	0.32857	0.24623	2117.76	0.01622
	869.753	0.35505	0.31339	0.34826	0.26762	0.24374	0.33478	0.24829	2115.83	0.01612
	870.235	0.35623	0.3143	0.34858	0.26816	0.24411	0.34188	0.25108	2113.9	0.01602
	870.717	0.35847	0.31607	0.3497	0.26957	0.24532	0.34991	0.25465	2111.97	0.01593
	871.199	0.36177	0.31869	0.35168	0.27182	0.24744	0.35886	0.25904	2110.04	0.01585
	871.681	0.36612	0.32218	0.35457	0.27497	0.25049	0.36872	0.26427	2108.11	0.01578
	872.163	0.37151	0.32656	0.35837	0.27903	0.25449	0.37951	0.27042	2106.19	0.01572
	872.645	0.37797	0.33182	0.36317	0.28398	0.25947	0.39121	0.27751	2104.26	0.01567
	873.128	0.38549	0.33801	0.36898	0.28992	0.26544	0.40385	0.28557	2102.33	0.01562
	873.61	0.39409	0.34513	0.37585	0.29679	0.27238	0.4174	0.29465	2100.4	0.01559
	874.092	0.40374	0.35321	0.38378	0.30469	0.2803	0.43182	0.30469	2098.47	0.01557
	874.574	0.41441	0.36221	0.39274	0.31354	0.28914	0.44701	0.31567	2096.54	0.01555
	875.056	0.42606	0.37209	0.40264	0.32333	0.29888	0.46285	0.32748	2094.61	0.01554
	875.538	0.43854	0.38276	0.41343	0.33398	0.30947	0.47916	0.34002	2092.68	0.01554
	876.02	0.45174	0.39414	0.42501	0.34536	0.32084	0.49574	0.35309	2090.76	0.01553
	876.503	0.4655	0.40611	0.43725	0.35737	0.33289	0.51235	0.36655	2088.83	0.01553
	876.985	0.47966	0.41853	0.45001	0.36988	0.34551	0.52873	0.38017	2086.9	0.0155
	877.467	0.49401	0.43127	0.4631	0.3827	0.35854	0.54456	0.39374	2084.97	0.01548
	877.949	0.50835	0.44416	0.47639	0.39567	0.37182	0.55943	0.40701	2083.04	0.01547
	878.431	0.52246	0.45699	0.48965	0.40854	0.3851	0.57292	0.41974	2081.11	0.01546
	878.913	0.53608	0.46957	0.50271	0.42115	0.39818	0.58463	0.43172	2079.18	0.01545
	879.395	0.54903	0.4817	0.51533	0.43328	0.41083	0.59417	0.4427	2077.25	0.01542
	879.877	0.5611	0.49321	0.52735	0.44474	0.4228	0.60128	0.45249	2075.33	0.01541
	880.36	0.57214	0.50396	0.53858	0.45537	0.43397	0.60576	0.46093	2073.4	0.0154
	880.842	0.582	0.51379	0.54887	0.46491	0.44412	0.60752	0.46787	2071.47	0.01541
	881.324	0.5905	0.52257	0.55804	0.47329	0.45309	0.60656	0.4732	2069.54	0.01542
	881.806	0.59751	0.53007	0.56594	0.48019	0.46071	0.60292	0.47678	2067.61	0.01543
	882.288	0.60283	0.5361	0.57239	0.48547	0.46678	0.59673	0.47849	2065.68	0.01545
	882.77	0.60628	0.5404	0.57717	0.48892	0.47109	0.58817	0.47821	2063.75	0.01546
	883.252	0.60768	0.54276	0.58012	0.49027	0.47345	0.57749	0.47588	2061.82	0.01548
	883.734	0.60687	0.54296	0.58103	0.48934	0.47362	0.56492	0.47139	2059.9	0.0155
	884.216	0.60369	0.54079	0.5797	0.48598	0.47146	0.5507	0.46471	2057.97	0.01552
	884.699	0.59796	0.53608	0.57596	0.48004	0.4668	0.535	0.45583	2056.04	0.01553
	885.181	0.58959	0.52865	0.56968	0.47146	0.45956	0.51796	0.44473	2054.11	0.01555
	885.663	0.57848	0.51845	0.56081	0.46023	0.44978	0.49974	0.43153	2052.18	0.01555
	886.145	0.56467	0.50548	0.54931	0.44645	0.43754	0.48048	0.41637	2050.25	0.01556
	886.627	0.54825	0.48993	0.53537	0.43036	0.42308	0.4604	0.39949	2048.32	0.01556
	887.109	0.52946	0.4721	0.51919	0.41226	0.4067	0.43975	0.38124	2046.4	0.01555
	887.591	0.50867	0.45238	0.50109	0.39254	0.38878	0.41879	0.36196	2044.47	0.01555
	888.073	0.48624	0.43122	0.48149	0.37162	0.36973	0.39779	0.34211	2042.54	0.01554
	888.556	0.46263	0.40909	0.46086	0.35004	0.35	0.377	0.32206	2040.61	0.01553
	889.038	0.43827	0.38642	0.43963	0.32816	0.32999	0.35664	0.30219	2038.68	0.01552
	889.52	0.41363	0.36361	0.41823	0.30646	0.31006	0.33691	0.28284	2036.75	0.01549
	890.002	0.3891	0.34105	0.39704	0.2853	0.29054	0.318	0.26429	2034.82	0.01545
	890.484	0.36508	0.31905	0.37644	0.26498	0.27174	0.30005	0.24674	2032.89	0.01542
	890.966	0.34185	0.29788	0.35663	0.24571	0.25386	0.28318	0.23036	2030.97	0.01539
	891.448	0.31966	0.27771	0.33782	0.22764	0.23704	0.26747	0.21521	2029.04	0.01535
	891.931	0.29861	0.25866	0.32008	0.21086	0.22138	0.25292	0.20133	2027.11	0.01532
	892.413	0.27881	0.24077	0.30345	0.19534	0.20691	0.23954	0.18864	2025.18	0.0153
	892.895	0.26026	0.22407	0.28795	0.18108	0.1936	0.22726	0.17715	2023.25	0.0153
	893.377	0.24296	0.20855	0.27354	0.16806	0.18139	0.21602	0.16674	2021.32	0.01525
	893.859	0.22689	0.19421	0.26021	0.15611	0.17025	0.20576	0.15736	2019.39	0.01523
	894.341	0.21201	0.181	0.24792	0.14528	0.16011	0.19642	0.14894	2017.46	0.0152
	894.823	0.19827	0.16892	0.23666	0.13543	0.15091	0.18791	0.14142	2015.54	0.01519
	895.305	0.18565	0.1579	0.22638	0.12652	0.14262	0.18019	0.13473	2013.61	0.0152
	895.788	0.17408	0.14788	0.21703	0.11847	0.13513	0.17318	0.12881	2011.68	0.01523
	896.27	0.16352	0.13881	0.20857	0.11124	0.12842	0.16682	0.12356	2009.75	0.01516
	896.752	0.15389	0.13063	0.20094	0.10475	0.12239	0.16107	0.11894	2007.82	0.01512
	897.234	0.14518	0.12328	0.19404	0.09896	0.11699	0.15585	0.11487	2005.89	0.01511
	897.716	0.13732	0.1167	0.18788	0.0938	0.11218	0.15113	0.11129	2003.96	0.01508
	898.198	0.13024	0.11085	0.18234	0.08921	0.10786	0.14686	0.10813	2002.03	0.01508
	898.68	0.12394	0.10567	0.17739	0.08518	0.10399	0.143	0.10533	2000.11	0.0151
	899.162	0.1183	0.10112	0.17296	0.08164	0.1005	0.13951	0.10288	1998.18	0.01513
	899.644	0.1133	0.09715	0.16901	0.07855	0.09737	0.13634	0.1007	1996.25	0.01518
	900.127	0.10883	0.09368	0.16554	0.07588	0.09456	0.13347	0.09879	1994.32	0.01526
	900.609	0.10488	0.09068	0.1625	0.0736	0.09205	0.13086	0.09711	1992.39	0.01534
	901.091	0.10138	0.0881	0.15985	0.07165	0.08985	0.1285	0.09565	1990.46	0.01544
	901.573	0.09828	0.08589	0.15755	0.07006	0.08795	0.12637	0.09441	1988.53	0.01555
	902.055	0.09558	0.08403	0.15563	0.06874	0.08634	0.12447	0.09339	1986.6	0.01567
	902.537	0.09324	0.08249	0.15398	0.06769	0.08501	0.1228	0.09257	1984.68	0.0158
	903.019	0.09124	0.08124	0.15263	0.0669	0.08394	0.12134	0.09195	1982.75	0.01595
	903.501	0.08958	0.08026	0.15151	0.06633	0.08309	0.12008	0.0915	1980.82	0.01589
	903.984	0.08825	0.07954	0.15059	0.06594	0.08243	0.11902	0.09124	1978.89	0.01585
	904.466	0.08725	0.07907	0.14986	0.06579	0.08196	0.11814	0.09112	1976.96	0.0158
	904.948	0.08657	0.07884	0.14935	0.06585	0.08165	0.11741	0.09117	1975.03	0.01577
	905.43	0.0862	0.07885	0.14903	0.06612	0.08151	0.11684	0.09135	1973.1	0.01573
	905.912	0.08616	0.07909	0.14897	0.06657	0.08153	0.11642	0.09168	1971.17	0.0157
	906.394	0.08644	0.07956	0.14915	0.06726	0.08171	0.11613	0.09214	1969.25	0.01568
	906.876	0.08702	0.08026	0.14959	0.06814	0.08208	0.11599	0.09275	1967.32	0.01562
	907.359	0.08793	0.08119	0.1503	0.06919	0.0826	0.11599	0.09349	1965.39	0.01558
	907.841	0.08912	0.08234	0.15127	0.07042	0.08328	0.11613	0.09436	1963.46	0.01554
	908.323	0.09063	0.08373	0.15248	0.07183	0.08412	0.1164	0.09538	1961.53	0.01552
	908.805	0.09247	0.08536	0.15389	0.07345	0.08512	0.11683	0.09655	1959.6	0.0155
	909.287	0.09465	0.08725	0.15554	0.07522	0.08628	0.11742	0.0979	1957.67	0.01549
	909.769	0.09721	0.0894	0.1574	0.07723	0.08763	0.11817	0.09943	1955.74	0.01548
	910.251	0.10017	0.09185	0.15946	0.07948	0.08918	0.11909	0.10114	1953.82	0.01548
	910.733	0.10355	0.0946	0.16173	0.08194	0.09097	0.12018	0.10305	1951.89	0.01548
	911.216	0.10736	0.09766	0.16427	0.08464	0.09303	0.12143	0.10514	1949.96	0.01549
	911.698	0.1116	0.10105	0.1671	0.08762	0.09536	0.12285	0.10742	1948.03	0.01549
	912.18	0.11626	0.10474	0.17019	0.09083	0.09797	0.12443	0.10986	1946.1	0.0155
	912.662	0.12126	0.10871	0.17358	0.09428	0.10082	0.12616	0.11244	1944.17	0.01552
	913.144	0.12653	0.11288	0.17724	0.09785	0.10388	0.128	0.1151	1942.24	0.01554
	913.626	0.13192	0.11717	0.18107	0.10151	0.10706	0.12991	0.11782	1940.31	0.01559
	914.108	0.1373	0.12145	0.18499	0.10517	0.11025	0.13186	0.12048	1938.39	0.01564
	914.59	0.14243	0.12555	0.18879	0.10866	0.11334	0.13378	0.12303	1936.46	0.01572
	915.072	0.14714	0.12932	0.19236	0.11184	0.11621	0.1356	0.12538	1934.53	0.01582
	915.555	0.15118	0.13257	0.19551	0.1146	0.11874	0.13727	0.12747	1932.6	0.01594
	916.037	0.1544	0.13516	0.19808	0.11682	0.12083	0.13873	0.12923	1930.67	0.01608
	916.519	0.15668	0.13697	0.19996	0.11841	0.12238	0.13992	0.13061	1928.74	0.01624
	917.001	0.1579	0.13793	0.20106	0.11931	0.12337	0.14082	0.1316	1926.81	0.01642
	917.483	0.15808	0.13803	0.20138	0.11952	0.12379	0.14141	0.13221	1924.88	0.01633
	917.965	0.15725	0.13729	0.20097	0.11907	0.12363	0.14171	0.13244	1922.96	0.01627
	918.447	0.15554	0.13583	0.19985	0.11799	0.12294	0.14172	0.13236	1921.03	0.01621
	918.929	0.15309	0.13376	0.1982	0.11643	0.12181	0.14151	0.132	1919.1	0.01616
	919.412	0.15008	0.13125	0.19607	0.11448	0.12031	0.14111	0.13144	1917.17	0.01612
	919.894	0.14672	0.12846	0.19369	0.11232	0.11854	0.14058	0.1307	1915.24	0.0161
	920.376	0.14321	0.12556	0.19118	0.11004	0.11663	0.13997	0.12987	1913.31	0.01607
	920.858	0.13971	0.1227	0.18865	0.10776	0.11469	0.13932	0.129	1911.38	0.01605
	921.34	0.13637	0.11999	0.18623	0.10559	0.11282	0.1387	0.12811	1909.45	0.01603
	921.822	0.13329	0.11751	0.18399	0.10361	0.11111	0.13812	0.12724	1907.53	0.01594
	922.304	0.13056	0.11533	0.18198	0.10184	0.10959	0.13762	0.12642	1905.6	0.01586
	922.786	0.12819	0.11347	0.18027	0.10037	0.10832	0.13722	0.12566	1903.67	0.01579
	923.269	0.12622	0.11194	0.17883	0.09914	0.10729	0.13691	0.12501	1901.74	0.01574
	923.751	0.12462	0.11072	0.17768	0.09818	0.10649	0.13672	0.12443	1899.81	0.0157
	924.233	0.12343	0.10982	0.17686	0.09749	0.10591	0.13664	0.12399	1897.88	0.01569
	924.715	0.12259	0.1092	0.1763	0.09704	0.10552	0.13669	0.12367	1895.95	0.01562
	925.197	0.1221	0.10885	0.17603	0.09677	0.10534	0.13686	0.12349	1894.02	0.01559
	925.679	0.12195	0.10876	0.176	0.09671	0.10529	0.13716	0.12343	1892.1	0.0155
	926.161	0.1221	0.10889	0.17618	0.09683	0.1054	0.13758	0.12348	1890.17	0.01545
	926.643	0.12252	0.10923	0.1765	0.09704	0.10565	0.13812	0.12364	1888.24	0.01536
	927.125	0.12321	0.10976	0.17697	0.09737	0.106	0.13876	0.12389	1886.31	0.01533
	927.608	0.12413	0.11044	0.17753	0.09782	0.10648	0.13951	0.1242	1884.38	0.01534
	928.09	0.12527	0.11127	0.17818	0.09833	0.10703	0.14036	0.12456	1882.45	0.01539
	928.572	0.12662	0.11222	0.17892	0.09893	0.10769	0.1413	0.12494	1880.52	0.01547
	929.054	0.12814	0.11328	0.17974	0.09965	0.10841	0.14234	0.12535	1878.59	0.01557
	929.536	0.12982	0.11445	0.18069	0.10046	0.10917	0.14348	0.12578	1876.67	0.01567
	930.018	0.13164	0.11571	0.18172	0.10136	0.10999	0.14473	0.12622	1874.74	0.0158
	930.5	0.13359	0.11705	0.18284	0.10235	0.11081	0.14606	0.12665	1872.81	0.01593
	930.983	0.13563	0.11847	0.18411	0.10346	0.11167	0.1475	0.1271	1870.88	0.01606
	931.465	0.13777	0.11998	0.18543	0.10463	0.11256	0.14904	0.12754	1868.95	0.01607
	931.947	0.13999	0.12156	0.18688	0.10596	0.11348	0.15066	0.128	1867.02	0.01608
	932.429	0.14232	0.12321	0.18835	0.10734	0.11443	0.15237	0.12848	1865.09	0.0161
	932.911	0.14472	0.12493	0.18988	0.10878	0.11541	0.15415	0.12897	1863.16	0.01614
	933.393	0.14722	0.1267	0.19142	0.11031	0.11643	0.15601	0.1295	1861.24	0.01621
	933.875	0.14983	0.12852	0.19298	0.11187	0.11745	0.15795	0.13004	1859.31	0.01629
	934.357	0.15255	0.13039	0.19451	0.11346	0.1185	0.15996	0.13061	1857.38	0.0164
	934.84	0.15536	0.1323	0.19607	0.11511	0.11955	0.16205	0.13122	1855.45	0.01653
	935.322	0.1583	0.13425	0.19767	0.11679	0.12063	0.16421	0.13188	1853.52	0.01669
	935.804	0.16135	0.13627	0.19929	0.11853	0.12172	0.16646	0.13257	1851.59	0.01686
	936.286	0.1645	0.13833	0.20097	0.1203	0.12284	0.1688	0.13333	1849.66	0.01706
	936.768	0.16774	0.14047	0.20276	0.12213	0.124	0.17124	0.13413	1847.73	0.01729
	937.25	0.17108	0.14269	0.20468	0.12405	0.1252	0.17378	0.13501	1845.81	0.01756
	937.732	0.1745	0.14498	0.20669	0.12601	0.12645	0.17641	0.13594	1843.88	0.01788
	938.214	0.17796	0.14738	0.20878	0.12808	0.12777	0.17916	0.13698	1841.95	0.01825
	938.697	0.18152	0.14987	0.21099	0.13021	0.12915	0.18203	0.13812	1840.02	0.01865
	939.179	0.18512	0.15246	0.21329	0.13246	0.13058	0.18503	0.13935	1838.09	0.01906
	939.661	0.18883	0.15516	0.21565	0.13483	0.1321	0.18818	0.14071	1836.16	0.01947
	940.143	0.19262	0.15797	0.21809	0.13732	0.13368	0.19147	0.14221	1834.23	0.01989
	940.625	0.1965	0.16089	0.22057	0.13996	0.13536	0.19491	0.14386	1832.3	0.02029
	941.107	0.20049	0.16391	0.22313	0.14272	0.13713	0.19851	0.14565	1830.38	0.0207
	941.589	0.20461	0.16704	0.22576	0.14561	0.13901	0.20226	0.14757	1828.45	0.02109
	942.071	0.20884	0.17026	0.22844	0.14861	0.14101	0.20618	0.14966	1826.52	0.02147
	942.554	0.21317	0.17357	0.23118	0.15173	0.14311	0.21025	0.1519	1824.59	0.02186
	943.036	0.21761	0.17697	0.23401	0.15491	0.14531	0.2145	0.15427	1822.66	0.02224
	943.518	0.22217	0.18047	0.23693	0.15821	0.14763	0.21889	0.1568	1820.73	0.02264
	944	0.22679	0.18405	0.23999	0.16157	0.15005	0.22345	0.15948	1818.8	0.02308
	944.482	0.2315	0.18773	0.24318	0.16503	0.15258	0.22816	0.16229	1816.87	0.02355
	944.964	0.23628	0.1915	0.24651	0.16857	0.1552	0.23302	0.16524	1814.95	0.02405
	945.446	0.24112	0.19537	0.24996	0.1722	0.15793	0.23803	0.16833	1813.02	0.0246
	945.928	0.24606	0.19935	0.25358	0.17592	0.16079	0.2432	0.17155	1811.09	0.02519
	946.411	0.25107	0.20344	0.2573	0.17973	0.16375	0.24853	0.17494	1809.16	0.02584
	946.893	0.25618	0.20764	0.26119	0.1837	0.16686	0.25404	0.17848	1807.23	0.02655
	947.375	0.26141	0.21197	0.26519	0.18775	0.17011	0.25977	0.18221	1805.3	0.02731
	947.857	0.26679	0.21643	0.26935	0.19195	0.17351	0.26572	0.18616	1803.37	0.02814
	948.339	0.27232	0.22103	0.27362	0.1963	0.17707	0.27191	0.19035	1801.44	0.02902
	948.821	0.27801	0.22577	0.27805	0.2008	0.1808	0.27839	0.19483	1799.52	0.02996
	949.303	0.28389	0.23068	0.28259	0.20546	0.18469	0.28517	0.19962	1797.59	0.03095
	949.785	0.28998	0.23578	0.28727	0.21029	0.18877	0.2923	0.20473	1795.66	0.03199
	950.268	0.2963	0.24109	0.29208	0.2153	0.19306	0.29981	0.21017	1793.73	0.03306
	950.75	0.30288	0.24663	0.29709	0.22055	0.19762	0.30774	0.21598	1791.8	0.03419
	951.232	0.30973	0.25243	0.30231	0.22608	0.20245	0.31608	0.22212	1789.87	0.03538
	951.714	0.31687	0.25851	0.30779	0.23187	0.2076	0.32488	0.2286	1787.94	0.03665
	952.196	0.32435	0.2649	0.31356	0.23796	0.21309	0.33412	0.23542	1786.01	0.038
	952.678	0.33217	0.27161	0.31967	0.24439	0.21895	0.34382	0.24258	1784.09	0.03944
	953.16	0.34038	0.27869	0.32621	0.25117	0.22519	0.35398	0.25008	1782.16	0.04098
	953.643	0.34903	0.28617	0.3332	0.25837	0.23183	0.3646	0.25796	1780.23	0.04264
	954.125	0.35817	0.29412	0.34068	0.266	0.23886	0.3757	0.26625	1778.3	0.04444
	954.607	0.36785	0.30258	0.34876	0.27413	0.24636	0.3873	0.275	1776.37	0.04641
	955.089	0.37812	0.3116	0.35748	0.28281	0.25435	0.39938	0.28426	1774.44	0.04856
	955.571	0.38905	0.32123	0.36686	0.29211	0.26288	0.41198	0.29409	1772.51	0.05088
	956.053	0.40064	0.33149	0.37697	0.30205	0.27203	0.42508	0.30454	1770.58	0.05339
	956.535	0.41293	0.34241	0.38781	0.31273	0.28187	0.43868	0.31562	1768.66	0.0561
	957.017	0.42599	0.35403	0.39946	0.32417	0.2925	0.45284	0.32743	1766.73	0.059
	957.5	0.43982	0.36637	0.4119	0.33647	0.30397	0.46756	0.34	1764.8	0.06207
	957.982	0.45447	0.37948	0.42522	0.34971	0.31637	0.48293	0.35337	1762.87	0.06528
	958.464	0.46998	0.3934	0.43946	0.36391	0.32975	0.49897	0.3676	1760.94	0.06857
	958.946	0.48631	0.40816	0.45464	0.37913	0.34413	0.51571	0.38273	1759.01	0.07194
	959.428	0.50345	0.42378	0.47073	0.3954	0.35949	0.53313	0.39879	1757.08	0.0753
	959.91	0.52132	0.44024	0.48777	0.41265	0.37584	0.55117	0.41573	1755.16	0.07862
	960.392	0.53984	0.45749	0.50569	0.43087	0.39312	0.56973	0.43351	1753.23	0.08184
	960.874	0.55887	0.47546	0.52438	0.44996	0.41124	0.58866	0.45205	1751.3	0.0849
	961.356	0.57822	0.49403	0.54371	0.46971	0.43009	0.60779	0.47117	1749.37	0.08777
	961.839	0.59766	0.51303	0.56343	0.48988	0.44947	0.62687	0.4907	1747.44	0.09039
	962.321	0.61689	0.53224	0.58324	0.51021	0.46916	0.64558	0.51029	1745.51	0.09273
	962.803	0.63556	0.55132	0.60284	0.53023	0.48881	0.66352	0.52961	1743.58	0.09473
	963.285	0.65328	0.56987	0.62177	0.5495	0.50804	0.68023	0.54822	1741.65	0.09637
	963.767	0.66965	0.58743	0.6396	0.56757	0.52638	0.69525	0.56564	1739.73	0.09762
	964.249	0.6843	0.6036	0.65593	0.58395	0.5434	0.70814	0.58146	1737.8	0.09847
	964.731	0.69694	0.61801	0.67046	0.5983	0.55872	0.71857	0.59528	1735.87	0.09898
	965.213	0.70741	0.63042	0.68287	0.61031	0.57201	0.72634	0.60682	1733.94	0.09914
	965.696	0.71557	0.64065	0.69307	0.61982	0.58308	0.73133	0.6159	1732.01	0.099
	966.178	0.72143	0.6486	0.70094	0.62676	0.59178	0.73347	0.6224	1730.08	0.09857
	966.66	0.72504	0.65424	0.70654	0.63114	0.59806	0.73283	0.6263	1728.15	0.0979
	967.142	0.72651	0.65756	0.7099	0.63309	0.60196	0.72948	0.62763	1726.22	0.09707
	967.624	0.72598	0.65862	0.71114	0.6327	0.60354	0.72359	0.62649	1724.3	0.09609
	968.106	0.7236	0.65751	0.71037	0.63015	0.60286	0.71538	0.62301	1722.37	0.09505
	968.588	0.71949	0.65434	0.70769	0.62553	0.60003	0.70508	0.61732	1720.44	0.09399
	969.07	0.71373	0.6492	0.70318	0.61895	0.59506	0.69292	0.60952	1718.51	0.09294
	969.553	0.70632	0.64212	0.69687	0.61046	0.58801	0.67906	0.59972	1716.58	0.09198
	970.035	0.69724	0.63311	0.68873	0.60007	0.57888	0.66364	0.58796	1714.65	0.09113
	970.517	0.6864	0.6221	0.67874	0.58777	0.56769	0.64677	0.57429	1712.72	0.09042
	970.999	0.67373	0.6091	0.66689	0.57351	0.55446	0.62859	0.55878	1710.79	0.08988
	971.481	0.6592	0.59419	0.65319	0.55742	0.53932	0.60927	0.54156	1708.87	0.08952
	971.963	0.64286	0.57749	0.63774	0.53962	0.52243	0.58902	0.52281	1706.94	0.08933
	972.445	0.6248	0.55922	0.62064	0.52023	0.50399	0.5681	0.50276	1705.01	0.08933
	972.927	0.60516	0.5396	0.60213	0.49952	0.48431	0.54672	0.48167	1703.08	0.0895
	973.409	0.58413	0.51885	0.58236	0.47779	0.46362	0.52512	0.45987	1701.15	0.08981
	973.892	0.56194	0.4972	0.56158	0.45528	0.44225	0.5035	0.43764	1699.22	0.09026
	974.374	0.53881	0.4749	0.54006	0.43228	0.42044	0.48207	0.4153	1697.29	0.09082
	974.856	0.51502	0.45221	0.51804	0.40917	0.39853	0.46101	0.39313	1695.36	0.09146
	975.338	0.49086	0.42939	0.49584	0.38621	0.37676	0.44056	0.37142	1693.44	0.09216
	975.82	0.46663	0.40672	0.47368	0.36364	0.35543	0.42088	0.35043	1691.51	0.09294
	976.302	0.4426	0.38444	0.45187	0.34176	0.33476	0.40214	0.33036	1689.58	0.09377
	976.784	0.41902	0.36275	0.43055	0.32069	0.31493	0.38446	0.3114	1687.65	0.09463
	977.266	0.39609	0.3418	0.40998	0.30067	0.29612	0.3679	0.29367	1685.72	0.09547
	977.749	0.37398	0.32173	0.39026	0.28176	0.27841	0.35249	0.27722	1683.79	0.09631
	978.231	0.35283	0.30263	0.37151	0.26402	0.26188	0.33824	0.26209	1681.86	0.09713
	978.713	0.33275	0.2846	0.3538	0.24754	0.24653	0.32512	0.24829	1679.93	0.09793
	979.195	0.31383	0.2677	0.33718	0.23232	0.23236	0.31311	0.2358	1678.01	0.09872
	979.677	0.29609	0.25196	0.32164	0.21833	0.21938	0.30214	0.22458	1676.08	0.09949
	980.159	0.27958	0.2374	0.30717	0.20558	0.20752	0.29216	0.21455	1674.15	0.10027
	980.641	0.26428	0.22397	0.29379	0.19399	0.19671	0.28308	0.2056	1672.22	0.10108
	981.124	0.25014	0.21165	0.28141	0.18355	0.18688	0.27483	0.19766	1670.29	0.10194
	981.606	0.23712	0.20035	0.27	0.17409	0.17798	0.26731	0.1906	1668.36	0.10283
	982.088	0.22514	0.19005	0.25954	0.1656	0.16989	0.26047	0.18433	1666.43	0.10375
	982.57	0.21418	0.18067	0.24993	0.158	0.16256	0.25425	0.17876	1664.5	0.10471
	983.052	0.20419	0.17218	0.2412	0.15116	0.15594	0.2486	0.17379	1662.58	0.10569
	983.534	0.19512	0.16452	0.23327	0.14507	0.14995	0.24349	0.16938	1660.65	0.10669
	984.016	0.18691	0.15766	0.22611	0.1396	0.14452	0.23889	0.16545	1658.72	0.10769
	984.498	0.17952	0.15152	0.21968	0.13474	0.13958	0.23476	0.16197	1656.79	0.1087
	984.981	0.1729	0.14605	0.21394	0.13039	0.13512	0.23106	0.15889	1654.86	0.1097
	985.463	0.16699	0.14121	0.20878	0.12649	0.13109	0.22779	0.15619	1652.93	0.11065
	985.945	0.16172	0.13692	0.20418	0.12303	0.12745	0.2249	0.15384	1651	0.11156
	986.427	0.15704	0.13315	0.20005	0.11997	0.12422	0.22237	0.15183	1649.07	0.1124
	986.909	0.15295	0.12984	0.1964	0.1173	0.12135	0.22018	0.15012	1647.15	0.11314
	987.391	0.14936	0.12697	0.19316	0.11499	0.11885	0.21832	0.14872	1645.22	0.11379
	987.873	0.14624	0.12449	0.19024	0.11301	0.11669	0.21675	0.14759	1643.29	0.11433
	988.355	0.14356	0.12237	0.18761	0.11133	0.11482	0.21547	0.14672	1641.36	0.11472
	988.837	0.14127	0.12058	0.18529	0.10995	0.11321	0.21445	0.14608	1639.43	0.11496
	989.32	0.13935	0.11909	0.18322	0.10884	0.11181	0.21367	0.14563	1637.5	0.11505
	989.802	0.13777	0.11787	0.18137	0.10797	0.11062	0.21311	0.14539	1635.57	0.115
	990.284	0.13653	0.11692	0.17971	0.10731	0.10959	0.21276	0.14529	1633.64	0.11479
	990.766	0.1356	0.11621	0.1783	0.10683	0.10871	0.21259	0.14534	1631.72	0.11443
	991.248	0.13495	0.11571	0.17709	0.10656	0.10801	0.2126	0.14552	1629.79	0.11394
	991.73	0.13458	0.11541	0.17606	0.10641	0.10744	0.21277	0.14585	1627.86	0.11332
	992.212	0.13446	0.1153	0.1752	0.10641	0.10704	0.21311	0.14629	1625.93	0.11259
	992.694	0.13458	0.11535	0.17453	0.10656	0.10678	0.21362	0.14688	1624	0.11174
	993.177	0.13492	0.11556	0.17406	0.1068	0.10667	0.21427	0.14761	1622.07	0.11075
	993.659	0.13544	0.11592	0.17373	0.10716	0.10672	0.21508	0.14848	1620.14	0.10965
	994.141	0.13614	0.1164	0.17358	0.10764	0.1069	0.21603	0.1495	1618.21	0.10841
	994.623	0.137	0.11702	0.17361	0.10821	0.10723	0.21711	0.15068	1616.29	0.10703
	995.105	0.138	0.11775	0.17376	0.1089	0.10766	0.21834	0.15198	1614.36	0.1055
	995.587	0.13912	0.11858	0.17406	0.10968	0.10819	0.21967	0.15343	1612.43	0.10382
	996.069	0.14036	0.11951	0.17444	0.11052	0.10884	0.22114	0.15501	1610.5	0.10197
	996.552	0.14169	0.12053	0.17494	0.11142	0.1096	0.22272	0.15667	1608.57	0.09994
	997.034	0.14314	0.12163	0.1755	0.11235	0.11046	0.22443	0.15843	1606.64	0.09773
	997.516	0.14467	0.12283	0.17609	0.11331	0.11144	0.22625	0.16027	1604.71	0.0953
	997.998	0.1463	0.1241	0.17677	0.11427	0.11253	0.2282	0.16215	1602.78	0.0927
	998.48	0.14803	0.12545	0.17747	0.11526	0.11371	0.23026	0.16405	1600.86	0.08988
	998.962	0.14983	0.12687	0.17824	0.11625	0.11497	0.23244	0.16598	1598.93	0.08687
	999.444	0.15172	0.12837	0.17907	0.11727	0.11629	0.23473	0.16792	1597	0.08368
	999.926	0.1537	0.12993	0.17995	0.11832	0.11765	0.23712	0.16986	1595.07	0.08031
	1000.41	0.15573	0.13156	0.18086	0.1194	0.11903	0.2396	0.17183	1593.14	0.07678
	1000.89	0.15783	0.13324	0.18187	0.12051	0.12043	0.24215	0.17381	1591.21	0.0731
	1001.37	0.15999	0.13497	0.18296	0.12168	0.12182	0.24477	0.17583	1589.28	0.06932
	1001.86	0.16221	0.13676	0.18414	0.12291	0.12323	0.24745	0.17792	1587.35	0.06545
	1002.34	0.1645	0.1386	0.18537	0.12417	0.12466	0.25017	0.18006	1585.43	0.06154
	1002.82	0.16685	0.1405	0.18673	0.1255	0.1261	0.25294	0.18225	1583.5	0.05763
	1003.3	0.16926	0.14246	0.18812	0.12685	0.12754	0.25575	0.1845	1581.57	0.05374
	1003.78	0.17173	0.14448	0.18959	0.12823	0.129	0.2586	0.1868	1579.64	0.04993
	1004.27	0.17429	0.14656	0.19112	0.12964	0.13047	0.26152	0.1891	1577.71	0.04623
	1004.75	0.17693	0.1487	0.19265	0.13111	0.13193	0.26449	0.19141	1575.78	0.0427
	1005.23	0.17963	0.1509	0.19425	0.13264	0.13342	0.26751	0.19366	1573.85	0.03935
	1005.71	0.18243	0.15315	0.19584	0.13423	0.13493	0.27057	0.19588	1571.92	0.0362
	1006.19	0.18528	0.15546	0.19749	0.13588	0.13648	0.2737	0.19805	1570	0.03328
	1006.68	0.18822	0.15783	0.19917	0.13759	0.13808	0.27687	0.20016	1568.07	0.03058
	1007.16	0.1912	0.16023	0.20091	0.13936	0.13975	0.28009	0.20223	1566.14	0.02814
	1007.64	0.19423	0.16267	0.20271	0.14119	0.1415	0.28334	0.20429	1564.21	0.02593
	1008.12	0.19729	0.16516	0.20456	0.14308	0.14332	0.28666	0.20636	1562.28	0.02398
	1008.61	0.20041	0.1677	0.20648	0.14501	0.14522	0.29002	0.20846	1560.35	0.0223
	1009.09	0.20357	0.17028	0.20848	0.14699	0.1472	0.29342	0.21062	1558.42	0.02085
	1009.57	0.20678	0.17291	0.21058	0.149	0.14921	0.29686	0.21286	1556.49	0.01963
	1010.05	0.21005	0.1756	0.21276	0.15107	0.15128	0.30033	0.21518	1554.57	0.01862
	1010.53	0.2134	0.17835	0.215	0.1532	0.15335	0.30382	0.21756	1552.64	0.01779
	1011.01	0.21683	0.18116	0.2173	0.15536	0.15545	0.30732	0.22001	1550.71	0.01712
	1011.5	0.22033	0.18402	0.21965	0.15758	0.15755	0.31084	0.22254	1548.78	0.0166
	1011.98	0.22392	0.18694	0.22204	0.15986	0.15967	0.31438	0.22511	1546.85	0.01618
	1012.46	0.22761	0.18991	0.22446	0.16223	0.16181	0.31793	0.22774	1544.92	0.01586
	1012.94	0.23137	0.19293	0.22688	0.16464	0.16399	0.3215	0.23039	1542.99	0.01562
	1013.43	0.23521	0.196	0.22935	0.16713	0.16623	0.32508	0.23307	1541.06	0.01547
	1013.91	0.23911	0.19911	0.23183	0.16971	0.16851	0.32868	0.23578	1539.14	0.01539
	1014.39	0.24305	0.20227	0.23436	0.17235	0.17088	0.33229	0.23852	1537.21	0.01538
	1014.87	0.24706	0.20548	0.23696	0.17505	0.1733	0.33593	0.24128	1535.28	0.01545
	1015.35	0.2511	0.20875	0.23961	0.17784	0.17578	0.33961	0.24409	1533.35	0.01533
	1015.84	0.25518	0.21208	0.24232	0.18069	0.17834	0.34335	0.24695	1531.42	0.01516
	1016.32	0.25935	0.21551	0.24512	0.18367	0.18098	0.34715	0.24991	1529.49	0.01498
	1016.8	0.26358	0.21901	0.24801	0.18673	0.18369	0.35101	0.25297	1527.56	0.01486
	1017.28	0.26789	0.22261	0.25099	0.18988	0.1865	0.35494	0.25616	1525.63	0.01473
	1017.76	0.27228	0.22631	0.25408	0.19312	0.18941	0.35894	0.25949	1523.71	0.01459
	1018.25	0.27678	0.23009	0.25724	0.19645	0.1924	0.36301	0.26296	1521.78	0.01451
	1018.73	0.28137	0.23397	0.26051	0.1999	0.19547	0.36716	0.26658	1519.85	0.01451
	1019.21	0.28608	0.23795	0.26387	0.20345	0.19863	0.3714	0.27034	1517.92	0.01459
	1019.69	0.29088	0.24204	0.26732	0.20708	0.20186	0.37576	0.27426	1515.99	0.01478
	1020.18	0.29581	0.24625	0.27085	0.21086	0.20518	0.38024	0.2783	1514.06	0.01506
	1020.66	0.30085	0.25059	0.27454	0.21476	0.2086	0.38486	0.28248	1512.13	0.01544
	1021.14	0.30605	0.25507	0.27837	0.21884	0.21212	0.38962	0.28676	1510.2	0.01591
	1021.62	0.31138	0.2597	0.28232	0.22308	0.21579	0.39455	0.29113	1508.28	0.01648
	1022.1	0.31685	0.2645	0.28645	0.22749	0.21962	0.39967	0.29559	1506.35	0.01717
	1022.59	0.32249	0.26948	0.29072	0.23214	0.22364	0.40499	0.30018	1504.42	0.01798
	1023.07	0.32832	0.27467	0.29517	0.23697	0.22787	0.41055	0.30488	1502.49	0.0189
	1023.55	0.33434	0.28007	0.29983	0.24208	0.23232	0.41637	0.30974	1500.56	0.01997
	1024.03	0.34056	0.28571	0.30469	0.24742	0.23699	0.42245	0.3148	1498.63	0.02119
	1024.52	0.34702	0.29161	0.30982	0.25306	0.2419	0.4288	0.32008	1496.7	0.02257
	1025	0.35372	0.29779	0.31522	0.25894	0.24704	0.43536	0.32562	1494.77	0.02411
	1025.48	0.36065	0.30426	0.32093	0.26513	0.25236	0.44212	0.33145	1492.85	0.02582
	1025.96	0.36787	0.31103	0.32698	0.27161	0.25789	0.44905	0.33753	1490.92	0.02771
	1026.44	0.37532	0.31814	0.33334	0.27836	0.26361	0.45611	0.34391	1488.99	0.02973
	1026.92	0.38304	0.32557	0.34006	0.28539	0.26955	0.4633	0.35056	1487.06	0.03187
	1027.41	0.39103	0.33335	0.34711	0.29268	0.27568	0.47061	0.35747	1485.13	0.0341
	1027.89	0.39922	0.34143	0.35442	0.30022	0.28203	0.47805	0.36459	1483.2	0.0364
	1028.37	0.40759	0.34977	0.36196	0.30796	0.28856	0.48558	0.37186	1481.27	0.03873
	1028.85	0.41608	0.35828	0.36969	0.31585	0.29523	0.49321	0.37923	1479.34	0.04108
	1029.34	0.4246	0.36687	0.37747	0.32387	0.30202	0.50091	0.38665	1477.42	0.04337
	1029.82	0.43308	0.37544	0.38528	0.33188	0.30886	0.50867	0.39402	1475.49	0.04559
	1030.3	0.44143	0.38387	0.39297	0.33984	0.31568	0.51648	0.40134	1473.56	0.04771
	1030.78	0.44958	0.39208	0.40052	0.34764	0.32242	0.52435	0.40854	1471.63	0.04968
	1031.26	0.4575	0.4	0.40783	0.35526	0.32899	0.53229	0.41563	1469.7	0.05146
	1031.75	0.46516	0.40759	0.41484	0.36259	0.33539	0.54033	0.42259	1467.77	0.05303
	1032.23	0.47252	0.41481	0.42159	0.36964	0.34155	0.54845	0.42941	1465.84	0.05436
	1032.71	0.47957	0.42163	0.42802	0.37637	0.34749	0.55666	0.43614	1463.92	0.05544
	1033.19	0.48635	0.42808	0.43415	0.38282	0.35317	0.56497	0.44277	1461.99	0.05628
	1033.67	0.49286	0.43419	0.44002	0.38897	0.35868	0.57338	0.44935	1460.06	0.05687
	1034.16	0.49918	0.44002	0.44565	0.39495	0.364	0.58192	0.45591	1458.13	0.05723
	1034.64	0.50539	0.44568	0.45116	0.4008	0.36926	0.59064	0.46252	1456.2	0.05739
	1035.12	0.51155	0.45127	0.45661	0.40659	0.37449	0.59957	0.46922	1454.27	0.0574
	1035.6	0.51773	0.45687	0.46206	0.41244	0.37981	0.60872	0.47606	1452.34	0.05727
	1036.09	0.52402	0.46254	0.46761	0.41836	0.38525	0.61808	0.48308	1450.41	0.05706
	1036.57	0.53044	0.46833	0.47329	0.42445	0.39091	0.62765	0.49029	1448.49	0.0568
	1037.05	0.53701	0.47425	0.4791	0.43072	0.3968	0.6374	0.49769	1446.56	0.05651
	1037.53	0.54376	0.4803	0.48514	0.43718	0.40295	0.64735	0.50529	1444.63	0.05624
	1038.01	0.55071	0.48649	0.49133	0.44384	0.40936	0.6575	0.5131	1442.7	0.05597
	1038.5	0.55786	0.49283	0.49773	0.45071	0.41603	0.66792	0.52113	1440.77	0.05577
	1038.98	0.56517	0.4993	0.5043	0.45783	0.42293	0.67866	0.52937	1438.84	0.05563
	1039.46	0.57267	0.50594	0.51102	0.46515	0.43003	0.68974	0.53784	1436.91	0.05555
	1039.94	0.58032	0.51274	0.51795	0.47269	0.43728	0.70113	0.54651	1434.98	0.05555
	1040.42	0.58814	0.51972	0.52503	0.48043	0.4447	0.71281	0.55537	1433.06	0.0556
	1040.91	0.59614	0.52692	0.53236	0.48844	0.45227	0.72464	0.56442	1431.13	0.05568
	1041.39	0.60437	0.5344	0.54	0.49673	0.46006	0.73655	0.57361	1429.2	0.05577
	1041.87	0.61291	0.54226	0.54802	0.50537	0.46818	0.74842	0.58296	1427.27	0.05583
	1042.35	0.62188	0.55061	0.55653	0.5145	0.47672	0.7602	0.59246	1425.34	0.05584
	1042.84	0.63136	0.55959	0.56567	0.52419	0.48584	0.77179	0.60215	1423.41	0.05577
	1043.32	0.64152	0.56929	0.57555	0.53458	0.49568	0.78312	0.61205	1421.48	0.05559
	1043.8	0.65239	0.57979	0.58625	0.54583	0.5064	0.79404	0.62217	1419.55	0.05529
	1044.28	0.66406	0.59114	0.59789	0.55808	0.51807	0.80443	0.63255	1417.63	0.05485
	1044.76	0.67656	0.60337	0.61048	0.57141	0.5308	0.81414	0.64321	1415.7	0.05428
	1045.25	0.68992	0.6165	0.62409	0.58587	0.54463	0.82314	0.65426	1413.77	0.05357
	1045.73	0.70413	0.6306	0.63874	0.60163	0.55967	0.83141	0.66581	1411.84	0.05274
	1046.21	0.71922	0.64575	0.65445	0.61871	0.57597	0.83906	0.67803	1409.91	0.05181
	1046.69	0.73519	0.66206	0.67128	0.63714	0.59363	0.84623	0.69109	1407.98	0.05079
	1047.17	0.75198	0.67961	0.68924	0.65698	0.61277	0.85305	0.70517	1406.05	0.04972
	1047.66	0.76955	0.6984	0.70828	0.6782	0.63342	0.85969	0.72043	1404.12	0.04862
	1048.14	0.78778	0.71834	0.72835	0.70071	0.65561	0.86624	0.73694	1402.2	0.0475
	1048.62	0.80651	0.73922	0.7494	0.7244	0.67929	0.87281	0.75471	1400.27	0.04642
	1049.1	0.8255	0.76081	0.77118	0.74901	0.70426	0.8795	0.77361	1398.34	0.04539
	1049.59	0.84453	0.78286	0.79352	0.77425	0.73029	0.88641	0.79341	1396.41	0.04441
	1050.07	0.8633	0.80516	0.81607	0.79971	0.75693	0.89357	0.81372	1394.48	0.04353
	1050.55	0.8814	0.82743	0.83835	0.82483	0.78363	0.90091	0.83402	1392.55	0.04272
	1051.03	0.89841	0.84923	0.85987	0.84884	0.8096	0.90822	0.85363	1390.62	0.04199
	1051.51	0.91378	0.86989	0.87992	0.87093	0.83395	0.91512	0.87167	1388.69	0.04131
	1052	0.92691	0.88845	0.89778	0.89014	0.85561	0.92113	0.8873	1386.77	0.04068
	1052.48	0.93724	0.90394	0.91266	0.90554	0.87351	0.92574	0.89963	1384.84	0.04006
	1052.96	0.94424	0.91546	0.92392	0.91632	0.88673	0.9285	0.90796	1382.91	0.03942
	1053.44	0.94755	0.9224	0.93103	0.92187	0.89449	0.92907	0.91176	1380.98	0.03873
	1053.92	0.94692	0.92438	0.93356	0.92178	0.89635	0.92721	0.9108	1379.05	0.03798
	1054.41	0.94232	0.92125	0.93138	0.91602	0.89213	0.92282	0.90508	1377.12	0.03714
	1054.89	0.93378	0.91304	0.92454	0.90479	0.88202	0.91584	0.89483	1375.19	0.03618
	1055.37	0.92157	0.89997	0.91328	0.88852	0.86646	0.90635	0.88049	1373.26	0.0351
	1055.85	0.90603	0.88252	0.89804	0.8679	0.84614	0.89453	0.86266	1371.34	0.0339
	1056.34	0.88765	0.86138	0.87941	0.84371	0.82198	0.8807	0.84202	1369.41	0.03257
	1056.82	0.86696	0.83744	0.85796	0.81678	0.79492	0.86531	0.8193	1367.48	0.03112
	1057.3	0.84441	0.8116	0.83432	0.78788	0.76587	0.8488	0.79519	1365.55	0.0296
	1057.78	0.82046	0.78456	0.80903	0.75768	0.73564	0.83161	0.77025	1363.62	0.028
	1058.26	0.79539	0.75671	0.78253	0.72668	0.70482	0.81404	0.74492	1361.69	0.02639
	1058.75	0.76941	0.72826	0.75508	0.69528	0.67378	0.79633	0.71949	1359.76	0.02478
	1059.23	0.74263	0.69932	0.72694	0.66368	0.64279	0.77863	0.69416	1357.83	0.02323
	1059.71	0.71523	0.67011	0.69828	0.63213	0.61205	0.76112	0.66913	1355.91	0.02175
	1060.19	0.6874	0.64094	0.66943	0.60085	0.58175	0.74402	0.64462	1353.98	0.02039
	1060.67	0.65946	0.61228	0.64063	0.57024	0.55214	0.72757	0.62085	1352.05	0.01918
	1061.16	0.63184	0.58461	0.61233	0.54067	0.52356	0.71202	0.59812	1350.12	0.01813
	1061.64	0.60505	0.55842	0.58498	0.51258	0.49639	0.69763	0.57674	1348.19	0.01725
	1062.12	0.57967	0.53414	0.5591	0.48646	0.47104	0.68455	0.557	1346.26	0.01654
	1062.6	0.55632	0.5122	0.53522	0.46284	0.44795	0.67291	0.53917	1344.33	0.01602
	1063.09	0.53555	0.49298	0.51388	0.44219	0.42753	0.6628	0.52351	1342.4	0.01565
	1063.57	0.51791	0.47681	0.49555	0.42484	0.41009	0.65424	0.51016	1340.48	0.01545
	1064.05	0.50383	0.46394	0.48055	0.41112	0.39592	0.64726	0.49924	1338.55	0.01538
	1064.53	0.49361	0.45454	0.46914	0.40119	0.38516	0.64186	0.4908	1336.62	0.01543
	1065.01	0.48738	0.4486	0.46136	0.39504	0.37783	0.63803	0.48483	1334.69	0.01559
	1065.49	0.48516	0.44608	0.45726	0.39257	0.37391	0.63574	0.48122	1332.76	0.0158
	1065.98	0.4868	0.44681	0.45661	0.39365	0.37323	0.63492	0.47991	1330.83	0.01609
	1066.46	0.49212	0.45059	0.45929	0.39801	0.37565	0.63554	0.48076	1328.9	0.0164
	1066.94	0.50082	0.4572	0.46504	0.40542	0.381	0.63753	0.48368	1326.97	0.01674
	1067.42	0.51255	0.46638	0.47356	0.4156	0.38906	0.64085	0.48854	1325.05	0.01708
	1067.91	0.52698	0.47787	0.48464	0.42832	0.39967	0.64544	0.49534	1323.12	0.01745
	1068.39	0.54371	0.49144	0.49803	0.44339	0.41265	0.65127	0.50397	1321.19	0.01781
	1068.87	0.56244	0.50687	0.51347	0.46053	0.42786	0.65833	0.51448	1319.26	0.01818
	1069.35	0.58282	0.52399	0.5308	0.47968	0.44518	0.66662	0.52687	1317.33	0.01857
	1069.83	0.60458	0.54267	0.54981	0.50066	0.46448	0.67613	0.54116	1315.4	0.01898
	1070.32	0.62748	0.5628	0.57042	0.52338	0.48569	0.68688	0.55738	1313.47	0.01942
	1070.8	0.65127	0.58424	0.59244	0.54772	0.50872	0.69883	0.57552	1311.54	0.01987
	1071.28	0.67574	0.60683	0.61572	0.57357	0.53347	0.71196	0.59557	1309.62	0.02034
	1071.76	0.70067	0.63039	0.64013	0.60076	0.55984	0.72619	0.61746	1307.69	0.02084
	1072.24	0.72588	0.65472	0.66551	0.62919	0.58773	0.74151	0.64115	1305.76	0.02136
	1072.73	0.75121	0.67969	0.69174	0.65869	0.61705	0.75788	0.66648	1303.83	0.02191
	1073.21	0.77652	0.70527	0.71871	0.6891	0.6477	0.77531	0.69336	1301.9	0.02247
	1073.69	0.80164	0.73148	0.74621	0.72025	0.6795	0.7938	0.7216	1299.97	0.02303
	1074.17	0.82643	0.75832	0.77401	0.75189	0.71227	0.81325	0.75093	1298.04	0.0236
	1074.66	0.85059	0.78563	0.80183	0.78368	0.74565	0.83347	0.78096	1296.11	0.02416
	1075.14	0.87387	0.8131	0.8293	0.8151	0.7792	0.85411	0.81119	1294.19	0.02471
	1075.62	0.89589	0.8402	0.85598	0.84572	0.81232	0.87473	0.84101	1292.26	0.02523
	1076.1	0.91637	0.86638	0.88139	0.87486	0.84441	0.89485	0.86976	1290.33	0.02574
	1076.58	0.935	0.89117	0.90512	0.902	0.87485	0.91404	0.8968	1288.4	0.0262
	1077.07	0.95154	0.91423	0.92675	0.92658	0.903	0.93194	0.92153	1286.47	0.02663
	1077.55	0.96583	0.93531	0.94594	0.9481	0.92833	0.94822	0.94339	1284.54	0.02702
	1078.03	0.9777	0.95412	0.96239	0.96617	0.95035	0.96261	0.96199	1282.61	0.02736
	1078.51	0.98705	0.97022	0.97595	0.98049	0.96863	0.97481	0.97699	1280.68	0.02768
	1078.99	0.99386	0.98313	0.98644	0.99091	0.98281	0.98459	0.98821	1278.76	0.02796
	1079.48	0.99813	0.99244	0.99387	0.99736	0.99275	0.99186	0.99566	1276.83	0.02823
	1079.96	1	0.99801	0.99832	1	0.99842	0.99667	0.99947	1274.9	0.02846
	1080.44	0.99967	1	1	0.9991	1	0.99927	1	1272.97	0.02868
	1080.92	0.99734	0.9988	0.99909	0.99496	0.99781	1	0.99763	1271.04	0.02888
	1081.41	0.99323	0.99482	0.9959	0.98799	0.99223	0.99921	0.99283	1269.11	0.02905
	1081.89	0.98752	0.98841	0.99063	0.97851	0.98365	0.99717	0.98599	1267.18	0.0292
	1082.37	0.98038	0.97981	0.98349	0.96689	0.97251	0.99406	0.97745	1265.25	0.0293
	1082.85	0.9719	0.96925	0.97474	0.95345	0.95918	0.98999	0.9675	1263.33	0.02936
	1083.33	0.96224	0.95707	0.96457	0.93844	0.94402	0.98508	0.95641	1261.4	0.02934
	1083.82	0.95154	0.94369	0.95313	0.92217	0.92738	0.9795	0.94444	1259.47	0.02925
	1084.3	0.93996	0.92954	0.94066	0.90485	0.90959	0.97338	0.93176	1257.54	0.02906
	1084.78	0.9276	0.91485	0.92725	0.88675	0.89089	0.96684	0.91853	1255.61	0.02876
	1085.26	0.91459	0.89967	0.91308	0.86799	0.87143	0.95995	0.90486	1253.68	0.02832
	1085.74	0.901	0.88389	0.89819	0.84872	0.85131	0.95264	0.89075	1251.75	0.02773
	1086.23	0.88691	0.86737	0.88263	0.829	0.83061	0.94481	0.87619	1249.82	0.02701
	1086.71	0.87233	0.8501	0.86647	0.80892	0.80942	0.93636	0.8611	1247.9	0.02613
	1087.19	0.85736	0.83227	0.84979	0.78857	0.78783	0.92723	0.84545	1245.97	0.02512
	1087.67	0.84206	0.81415	0.83264	0.76798	0.766	0.91748	0.82922	1244.04	0.02398
	1088.15	0.82652	0.79606	0.81516	0.74727	0.74407	0.90715	0.81241	1242.11	0.02276
	1088.64	0.81083	0.7782	0.79744	0.72656	0.72217	0.8963	0.79504	1240.18	0.0215
	1089.12	0.79501	0.76064	0.77958	0.70588	0.70043	0.88497	0.77711	1238.25	0.02023
	1089.6	0.77911	0.74336	0.76166	0.68532	0.67887	0.87312	0.75867	1236.32	0.01902
	1090.08	0.76316	0.72628	0.74382	0.66497	0.65757	0.86077	0.73981	1234.39	0.01791
	1090.57	0.74718	0.70937	0.72608	0.64489	0.63663	0.84794	0.72064	1232.47	0.01695
	1091.05	0.73125	0.69267	0.7086	0.6252	0.6161	0.83474	0.70133	1230.54	0.01623
	1091.53	0.71546	0.67627	0.69145	0.60602	0.59613	0.82134	0.68211	1228.61	0.01575
	1092.01	0.69986	0.66028	0.6747	0.58741	0.57683	0.80791	0.66319	1226.68	0.01545
	1092.49	0.68456	0.64479	0.65846	0.56949	0.55832	0.79461	0.64479	1224.75	0.01521
	1092.98	0.66963	0.62985	0.64275	0.55229	0.54069	0.7815	0.62702	1222.82	0.01535
	1093.46	0.65508	0.61547	0.62766	0.53587	0.52396	0.76857	0.61003	1220.89	0.01585
	1093.94	0.64096	0.60166	0.61313	0.52023	0.50817	0.7558	0.59383	1218.96	0.01673
	1094.42	0.62728	0.58841	0.59925	0.50534	0.49329	0.74316	0.57843	1217.04	0.01796
	1094.9	0.61409	0.57574	0.58598	0.49121	0.47931	0.73063	0.56388	1215.11	0.0195
	1095.39	0.60138	0.56367	0.5734	0.47782	0.46618	0.71826	0.55011	1213.18	0.02134
	1095.87	0.58917	0.55217	0.56143	0.46512	0.45387	0.70609	0.53708	1211.25	0.0234
	1096.35	0.57748	0.54121	0.55008	0.45309	0.44231	0.69414	0.52476	1209.32	0.02566
	1096.83	0.56628	0.53073	0.53932	0.44168	0.43142	0.68244	0.51307	1207.39	0.02803
	1097.32	0.55553	0.52067	0.52912	0.43081	0.42113	0.67097	0.50192	1205.46	0.03048
	1097.8	0.5452	0.51095	0.51934	0.42049	0.4114	0.65971	0.49122	1203.53	0.03296
	1098.28	0.53524	0.50153	0.50999	0.41058	0.40215	0.64866	0.48093	1201.61	0.03543
	1098.76	0.52561	0.4924	0.50097	0.40113	0.39338	0.63783	0.47101	1199.68	0.03786
	1099.24	0.51632	0.48356	0.49228	0.39206	0.38502	0.62724	0.46145	1197.75	0.0402
	1099.73	0.50733	0.47502	0.48388	0.38336	0.37706	0.61695	0.45226	1195.82	0.04244
	1100.21	0.49863	0.46677	0.47577	0.37502	0.36947	0.60698	0.44343	1193.89	0.04458
	1100.69	0.49025	0.45879	0.46793	0.36697	0.36222	0.59733	0.43497	1191.96	0.04659
	1101.17	0.48213	0.45104	0.46038	0.35929	0.35531	0.58798	0.42686	1190.03	0.04848
	1101.65	0.47425	0.44352	0.45313	0.35187	0.34868	0.57892	0.41913	1188.1	0.05025
	1102.14	0.46663	0.43619	0.44615	0.34476	0.34233	0.57012	0.41171	1186.18	0.0519
	1102.62	0.45925	0.42906	0.43946	0.33795	0.33626	0.5616	0.40463	1184.25	0.05343
	1103.1	0.45212	0.42215	0.43306	0.33137	0.33047	0.55335	0.39783	1182.32	0.05486
	1103.58	0.44521	0.41548	0.4269	0.3251	0.32495	0.54541	0.3913	1180.39	0.05618
	1104.07	0.43854	0.40905	0.42103	0.3191	0.31966	0.53775	0.385	1178.46	0.0574
	1104.55	0.43208	0.40285	0.41537	0.3133	0.31461	0.53035	0.37892	1176.53	0.05851
	1105.03	0.42581	0.39687	0.40992	0.30775	0.30975	0.52319	0.37301	1174.6	0.05953
	1105.51	0.41972	0.39107	0.40462	0.30241	0.30504	0.51618	0.36727	1172.68	0.06042
	1105.99	0.41378	0.38544	0.39946	0.29724	0.30049	0.50933	0.36165	1170.75	0.0612
	1106.48	0.40799	0.37994	0.39442	0.2922	0.29606	0.50258	0.35619	1168.82	0.06187
	1106.96	0.40234	0.37459	0.38947	0.28731	0.29175	0.49595	0.35087	1166.89	0.06241
	1107.44	0.39679	0.36936	0.38457	0.28254	0.28753	0.48947	0.34574	1164.96	0.06284
	1107.92	0.39138	0.36426	0.3798	0.27785	0.28345	0.48312	0.34079	1163.03	0.06317
	1108.4	0.38609	0.35927	0.37511	0.27329	0.27947	0.47695	0.33605	1161.1	0.06341
	1108.89	0.38087	0.35438	0.37048	0.26885	0.27557	0.47093	0.3315	1159.17	0.06355
	1109.37	0.37576	0.34959	0.36594	0.26453	0.27175	0.46507	0.32714	1157.25	0.06365
	1109.85	0.37072	0.34488	0.36149	0.2603	0.26801	0.45935	0.32296	1155.32	0.06371
	1110.33	0.36577	0.34024	0.35716	0.25618	0.26433	0.45377	0.31893	1153.39	0.06376
	1110.82	0.36088	0.33568	0.35292	0.25222	0.26071	0.44832	0.31503	1151.46	0.06381
	1111.3	0.35609	0.33122	0.34882	0.24838	0.25714	0.44303	0.31127	1149.53	0.0639
	1111.78	0.35139	0.32686	0.34487	0.24466	0.25365	0.4379	0.3076	1147.6	0.06404
	1112.26	0.34679	0.3226	0.34104	0.24106	0.25023	0.43292	0.30403	1145.67	0.06424
	1112.74	0.34231	0.31843	0.33735	0.23757	0.24693	0.4281	0.30056	1143.74	0.06454
	1113.23	0.33793	0.31437	0.33381	0.23421	0.24377	0.42341	0.29715	1141.82	0.06493
	1113.71	0.33368	0.31039	0.3304	0.23094	0.24073	0.41886	0.29385	1139.89	0.06543
	1114.19	0.32953	0.30651	0.32709	0.22776	0.23787	0.41444	0.29064	1137.96	0.06604
	1114.67	0.32552	0.30273	0.32391	0.2247	0.23514	0.41015	0.28755	1136.03	0.06676
	1115.15	0.32165	0.29906	0.32082	0.22173	0.23253	0.406	0.28459	1134.1	0.06758
	1115.64	0.31794	0.29551	0.31781	0.2189	0.23005	0.40199	0.28179	1132.17	0.06849
	1116.12	0.31439	0.2921	0.31486	0.21617	0.22767	0.3981	0.27913	1130.24	0.06947
	1116.6	0.31099	0.28882	0.31197	0.21362	0.22537	0.39435	0.27664	1128.31	0.07052
	1117.08	0.30777	0.28566	0.30917	0.21119	0.22316	0.39071	0.27432	1126.39	0.07164
	1117.57	0.30471	0.28264	0.30646	0.20897	0.22103	0.38718	0.27215	1124.46	0.07278
	1118.05	0.3018	0.27973	0.30387	0.20687	0.21899	0.38374	0.27013	1122.53	0.07394
	1118.53	0.29903	0.27695	0.30136	0.20492	0.21704	0.38039	0.2682	1120.6	0.0751
	1119.01	0.29639	0.27426	0.299	0.20312	0.2152	0.37715	0.26636	1118.67	0.07626
	1119.49	0.29385	0.27164	0.29673	0.20137	0.21344	0.37402	0.26459	1116.74	0.07741
	1119.97	0.29135	0.26907	0.29458	0.19972	0.21177	0.37098	0.26284	1114.81	0.07851
	1120.46	0.28888	0.26651	0.29249	0.19807	0.21013	0.36802	0.26108	1112.88	0.07957
	1120.94	0.28641	0.26393	0.29043	0.19645	0.2085	0.36513	0.25934	1110.96	0.08059
	1121.42	0.28389	0.26133	0.28836	0.19477	0.20686	0.36229	0.25755	1109.03	0.08154
	1121.9	0.28132	0.25867	0.28627	0.19303	0.20519	0.35947	0.25574	1107.1	0.08244
	1122.39	0.27867	0.25595	0.28409	0.1912	0.20346	0.35667	0.25391	1105.17	0.08326
	1122.87	0.27596	0.25318	0.28185	0.18931	0.2017	0.35389	0.25208	1103.24	0.08402
	1123.35	0.27316	0.25035	0.27949	0.18733	0.19989	0.35114	0.25026	1101.31	0.0847
	1123.83	0.27031	0.24747	0.27704	0.18529	0.19803	0.34838	0.24847	1099.38	0.08532
	1124.31	0.26737	0.24456	0.27451	0.18319	0.19616	0.34564	0.24672	1097.45	0.08588
	1124.8	0.26439	0.24161	0.27194	0.18102	0.19427	0.34289	0.245	1095.53	0.08638
	1125.28	0.26136	0.23864	0.26932	0.17886	0.19237	0.34015	0.24329	1093.6	0.08683
	1125.76	0.2583	0.23566	0.2667	0.1767	0.19046	0.33741	0.24159	1091.67	0.08723
	1126.24	0.2552	0.23267	0.2641	0.17454	0.18854	0.33468	0.23988	1089.74	0.08761
	1126.72	0.25212	0.22971	0.26151	0.17238	0.18662	0.33195	0.23817	1087.81	0.08794
	1127.21	0.24904	0.22679	0.259	0.17028	0.18471	0.32925	0.23639	1085.88	0.08826
	1127.69	0.24597	0.22389	0.25653	0.16821	0.18279	0.32655	0.23458	1083.95	0.08856
	1128.17	0.24295	0.22104	0.25411	0.16617	0.18089	0.32388	0.23271	1082.02	0.08886
	1128.65	0.23999	0.21824	0.25172	0.16419	0.179	0.3212	0.23078	1080.1	0.08915
	1129.14	0.23706	0.21548	0.2494	0.16223	0.17715	0.31853	0.22881	1078.17	0.08947
	1129.62	0.23423	0.21277	0.2471	0.16031	0.17532	0.31586	0.2268	1076.24	0.08978
	1130.1	0.23144	0.21011	0.24483	0.15845	0.17351	0.31319	0.22476	1074.31	0.09013
	1130.58	0.22873	0.20751	0.24259	0.15662	0.17173	0.31053	0.22274	1072.38	0.09048
	1131.06	0.22605	0.20496	0.24038	0.15479	0.16996	0.30789	0.22072	1070.45	0.09085
	1131.55	0.22343	0.20246	0.23819	0.15302	0.16821	0.30526	0.21873	1068.52	0.09124
	1132.03	0.22082	0.20002	0.23604	0.15125	0.16646	0.30262	0.21679	1066.59	0.09165
	1132.51	0.21823	0.19764	0.23389	0.14954	0.16473	0.29999	0.21486	1064.67	0.09208
	1132.99	0.21567	0.19531	0.23183	0.14783	0.16304	0.29735	0.21297	1062.74	0.09252
	1133.47	0.21312	0.19302	0.22979	0.14618	0.16137	0.29469	0.21111	1060.81	0.09297
	1133.96	0.21061	0.19077	0.22782	0.14453	0.15976	0.29203	0.20925	1058.88	0.09344
	1134.44	0.20814	0.18856	0.2259	0.1429	0.15818	0.28937	0.2074	1056.95	0.09392
	1134.92	0.20573	0.18637	0.22408	0.14134	0.15665	0.28671	0.20554	1055.02	0.09441
	1135.4	0.20338	0.18421	0.22234	0.13975	0.15516	0.28406	0.20366	1053.09	0.09492
	1135.88	0.20112	0.18206	0.22069	0.13822	0.15372	0.28143	0.20177	1051.16	0.09544
	1136.37	0.19894	0.17993	0.21909	0.13669	0.15231	0.27881	0.19985	1049.24	0.09597
	1136.85	0.19682	0.17782	0.21756	0.13519	0.15094	0.27619	0.19794	1047.31	0.09654
	1137.33	0.1948	0.17575	0.21612	0.13369	0.14962	0.27359	0.19603	1045.38	0.09711
	1137.81	0.19283	0.1737	0.2147	0.13225	0.14834	0.27101	0.19415	1043.45	0.0977
	1138.3	0.19094	0.1717	0.21335	0.13084	0.14711	0.26845	0.19233	1041.52	0.09832
	1138.78	0.18906	0.16974	0.21199	0.12946	0.14593	0.26591	0.19055	1039.59	0.09895
	1139.26	0.18722	0.16782	0.21063	0.12811	0.14476	0.2634	0.18886	1037.66	0.0996
	1139.74	0.1854	0.16595	0.20928	0.12679	0.14364	0.26092	0.18723	1035.73	0.10026
	1140.22	0.18358	0.16412	0.20786	0.12553	0.14252	0.25847	0.18567	1033.81	0.10093
	1140.71	0.18176	0.16234	0.20645	0.12429	0.14142	0.25605	0.18415	1031.88	0.10161
	1141.19	0.17994	0.16059	0.20501	0.12312	0.14032	0.25366	0.18271	1029.95	0.10229
	1141.67	0.17814	0.15887	0.20356	0.12198	0.13921	0.25132	0.18126	1028.02	0.10295
	1142.15	0.17634	0.15717	0.20212	0.12087	0.13812	0.24901	0.17983	1026.09	0.10361
	1142.63	0.17457	0.15551	0.20067	0.11979	0.13703	0.24675	0.1784	1024.16	0.10424
	1143.12	0.1728	0.15387	0.19929	0.11874	0.13598	0.24452	0.17693	1022.23	0.10484
	1143.6	0.17107	0.15225	0.19793	0.11769	0.13495	0.24234	0.17547	1020.3	0.10538
	1144.08	0.16937	0.15066	0.19666	0.11664	0.13395	0.2402	0.17399	1018.38	0.10586
	1144.56	0.16771	0.14909	0.19545	0.11562	0.13299	0.2381	0.17251	1016.45	0.10628
	1145.05	0.16608	0.14755	0.19433	0.1146	0.13205	0.23604	0.17106	1014.52	0.10662
	1145.53	0.16448	0.14604	0.19324	0.11361	0.13116	0.23405	0.16965	1012.59	0.10686
	1146.01	0.16294	0.14457	0.19221	0.11262	0.13029	0.23212	0.16831	1010.66	0.10702
	1146.49	0.16144	0.14312	0.19124	0.11163	0.12943	0.23025	0.16706	1008.73	0.10707
	1146.97	0.15997	0.1417	0.19027	0.1107	0.12859	0.22845	0.1659	1006.8	0.107
	1147.46	0.15855	0.14029	0.18929	0.1098	0.12776	0.22673	0.16484	1004.87	0.10682
	1147.94	0.15715	0.13892	0.18835	0.10893	0.12698	0.22506	0.16387	1002.95	0.10652
	1148.42	0.15582	0.13756	0.18741	0.10812	0.12622	0.22346	0.16299	1001.02	0.1061
	1148.9	0.15451	0.13622	0.18649	0.10734	0.1255	0.22191	0.16215	999.088	0.10554
	1149.38	0.15325	0.13489	0.18561	0.10659	0.12481	0.22041	0.16136	997.16	0.10486
	1149.87	0.152	0.13359	0.18473	0.10587	0.12414	0.21895	0.16057	995.231	0.10408
	1150.35	0.15078	0.1323	0.18387	0.10514	0.1235	0.21753	0.15981	993.302	0.10317
	1150.83	0.14955	0.13103	0.18302	0.10445	0.12284	0.21613	0.15902	991.373	0.10217
	1151.31	0.14834	0.12978	0.18213	0.10376	0.12219	0.21477	0.15825	989.445	0.10106
	1151.8	0.14714	0.12856	0.18128	0.10307	0.12153	0.21343	0.15746	987.516	0.09987
	1152.28	0.14595	0.12735	0.18039	0.10241	0.12087	0.21211	0.15669	985.587	0.09861
	1152.76	0.14476	0.12618	0.17948	0.10172	0.12024	0.21082	0.15595	983.658	0.09727
	1153.24	0.14358	0.12503	0.17854	0.10103	0.11963	0.20955	0.15525	981.73	0.09589
	1153.72	0.14241	0.1239	0.17759	0.10037	0.11905	0.2083	0.15463	979.801	0.09444
	1154.21	0.14125	0.1228	0.17662	0.09971	0.1185	0.20709	0.15405	977.872	0.09293
	1154.69	0.14012	0.12172	0.17565	0.09905	0.11799	0.20591	0.15354	975.943	0.09138
	1155.17	0.139	0.12066	0.17467	0.09842	0.11752	0.20477	0.15308	974.015	0.08975
	1155.65	0.13789	0.11962	0.17373	0.09782	0.11706	0.20367	0.15267	972.086	0.08807
	1156.13	0.13679	0.11859	0.17282	0.09725	0.11663	0.20259	0.15229	970.157	0.08632
	1156.62	0.13569	0.11759	0.17193	0.09671	0.1162	0.20156	0.15192	968.228	0.08446
	1157.1	0.13462	0.1166	0.17108	0.0962	0.11575	0.20055	0.15155	966.3	0.08252
	1157.58	0.13353	0.11562	0.17031	0.09572	0.11531	0.19956	0.15118	964.371	0.08046
	1158.06	0.13248	0.11466	0.16955	0.09527	0.11486	0.19859	0.15078	962.442	0.07828
	1158.55	0.13142	0.11369	0.16884	0.09485	0.11442	0.19763	0.15037	960.513	0.07598
	1159.03	0.13038	0.11273	0.16813	0.0944	0.11399	0.19667	0.14993	958.585	0.07354
	1159.51	0.12935	0.11178	0.16745	0.09395	0.11356	0.19569	0.14946	956.656	0.07098
	1159.99	0.12833	0.11082	0.1668	0.09353	0.11315	0.19471	0.14899	954.727	0.06829
	1160.47	0.12734	0.10988	0.16616	0.09308	0.11273	0.19372	0.14849	952.798	0.0655
	1160.96	0.12636	0.10895	0.16551	0.0926	0.11233	0.19272	0.14798	950.87	0.06262
	1161.44	0.12539	0.10802	0.16489	0.09215	0.11193	0.19172	0.14747	948.941	0.05967
	1161.92	0.12443	0.1071	0.16427	0.09167	0.11154	0.19073	0.14695	947.012	0.05669
	1162.4	0.12347	0.10619	0.16362	0.09122	0.11112	0.18975	0.14641	945.083	0.05371
	1162.88	0.12252	0.10529	0.16297	0.09077	0.11069	0.18878	0.14585	943.155	0.05074
	1163.37	0.12158	0.1044	0.16232	0.09032	0.11025	0.18782	0.14527	941.226	0.04784
	1163.85	0.12063	0.10351	0.16165	0.08987	0.10982	0.18686	0.14466	939.297	0.04502
	1164.33	0.11972	0.10263	0.161	0.08948	0.10937	0.1859	0.144	937.369	0.04235
	1164.81	0.11883	0.10176	0.16032	0.08906	0.10893	0.18493	0.14333	935.44	0.03983
	1165.3	0.11795	0.1009	0.15964	0.08867	0.10847	0.18396	0.14259	933.511	0.03749
	1165.78	0.11711	0.10006	0.15899	0.08828	0.10801	0.18299	0.14182	931.582	0.03537
	1166.26	0.11627	0.09922	0.15832	0.08786	0.10753	0.182	0.14099	929.654	0.03347
	1166.74	0.11549	0.0984	0.15767	0.08747	0.10704	0.18101	0.14014	927.725	0.03181
	1167.22	0.1147	0.09761	0.15705	0.08705	0.10654	0.18002	0.13923	925.796	0.03039
	1167.71	0.11396	0.09684	0.1564	0.08666	0.10603	0.17904	0.1383	923.867	0.02921
	1168.19	0.11323	0.09609	0.15581	0.08629	0.10554	0.17807	0.13734	921.939	0.02827
	1168.67	0.11251	0.09538	0.15519	0.08593	0.10506	0.17711	0.13637	920.01	0.02754
	1169.15	0.11183	0.09469	0.1546	0.08563	0.1046	0.17616	0.13538	918.081	0.02703
	1169.63	0.11114	0.09403	0.15401	0.08533	0.10416	0.17524	0.13441	916.152	0.02672
	1170.12	0.11046	0.0934	0.15342	0.08509	0.10375	0.17432	0.13344	914.224	0.02658
	1170.6	0.10981	0.09279	0.15283	0.08485	0.10336	0.17343	0.13251	912.295	0.02662
	1171.08	0.10917	0.0922	0.15227	0.08464	0.10296	0.17257	0.13157	910.366	0.02679
	1171.56	0.10855	0.09164	0.15174	0.08446	0.1026	0.17173	0.13066	908.437	0.02708
	1172.05	0.10798	0.09109	0.15124	0.08428	0.10223	0.17091	0.12976	906.509	0.02745
	1172.53	0.10742	0.09057	0.15083	0.08413	0.10188	0.17014	0.1289	904.58	0.02787
	1173.01	0.10689	0.09008	0.15045	0.08398	0.10154	0.1694	0.12805	902.651	0.02833
	1173.49	0.1064	0.0896	0.15012	0.08383	0.10122	0.16873	0.12721	900.722	0.02876
	1173.97	0.10596	0.08914	0.14986	0.08365	0.10089	0.1681	0.1264	898.794	0.02916
	1174.45	0.10554	0.0887	0.14962	0.08347	0.1006	0.16753	0.1256	896.865	0.02949
	1174.94	0.10516	0.08829	0.14944	0.08332	0.10033	0.16702	0.12483	894.936	0.02972
	1175.42	0.10482	0.08791	0.14927	0.08314	0.10008	0.16658	0.1241	893.007	0.02985
	1175.9	0.10454	0.08755	0.14909	0.08299	0.09984	0.16619	0.12341	891.079	0.02983
	1176.38	0.1043	0.08722	0.14894	0.08284	0.09962	0.16587	0.1228	889.15	0.02967
	1176.87	0.10411	0.08692	0.14879	0.08275	0.09941	0.16561	0.12224	887.221	0.02935
	1177.35	0.10398	0.08665	0.14862	0.08266	0.09922	0.16542	0.12178	885.292	0.02886
	1177.83	0.1039	0.0864	0.14847	0.08263	0.09905	0.16531	0.1214	883.364	0.02821
	1178.31	0.10384	0.08618	0.14832	0.08263	0.09893	0.16528	0.12112	881.435	0.02739
	1178.8	0.10386	0.08599	0.14823	0.08269	0.09885	0.16532	0.12094	879.506	0.02643
	1179.28	0.10391	0.08582	0.14815	0.08281	0.09884	0.16544	0.12084	877.578	0.02532
	1179.76	0.10404	0.08568	0.14812	0.08299	0.09889	0.16564	0.12081	875.649	0.02414
	1180.24	0.10418	0.08558	0.14815	0.0832	0.09901	0.16592	0.12088	873.72	0.02289
	1180.72	0.10435	0.08551	0.1482	0.08347	0.09916	0.16627	0.12099	871.791	0.02164
	1181.2	0.10454	0.08547	0.14829	0.08377	0.09938	0.1667	0.12119	869.863	0.02043
	1181.69	0.10477	0.08545	0.14838	0.0841	0.09961	0.1672	0.12144	867.934	0.01932
	1182.17	0.10502	0.08547	0.14853	0.08443	0.09985	0.16778	0.12173	866.005	0.01835
	1182.65	0.10526	0.08553	0.14868	0.08479	0.10011	0.16841	0.12211	864.076	0.01758
	1183.13	0.10556	0.08563	0.14885	0.08515	0.1004	0.16911	0.12257	862.148	0.01707
	1183.62	0.10587	0.08577	0.14906	0.08554	0.10071	0.16987	0.12313	860.219	0.01666
	1184.1	0.10621	0.08596	0.14933	0.08596	0.10105	0.17069	0.12377	858.29	0.01642
	1184.58	0.10658	0.0862	0.14962	0.08641	0.10142	0.17157	0.12453	856.361	0.01622
	1185.06	0.10698	0.0865	0.14994	0.08687	0.10183	0.1725	0.12537	854.433	0.01593
	1185.54	0.1074	0.08684	0.15033	0.08738	0.10227	0.17348	0.12631	852.504	0.01568
	1186.03	0.10784	0.08723	0.15074	0.08795	0.10276	0.17451	0.12733	850.575	0.01545
	1186.51	0.10833	0.08767	0.15118	0.08852	0.1033	0.1756	0.12841	848.646	0.01556
	1186.99	0.10883	0.08815	0.15162	0.08915	0.10387	0.17673	0.12956	846.718	0.01606
	1187.47	0.10938	0.08868	0.1521	0.08981	0.10448	0.17792	0.13076	844.789	0.01691
	1187.95	0.10997	0.08927	0.1526	0.0905	0.10514	0.17917	0.132	842.86	0.01809
	1188.44	0.11064	0.08992	0.1531	0.09122	0.10583	0.1805	0.13328	840.931	0.01952
	1188.92	0.11134	0.09063	0.15363	0.092	0.10657	0.18189	0.13458	839.003	0.02116
	1189.4	0.11212	0.09141	0.15419	0.09278	0.10735	0.18335	0.13591	837.074	0.02294
	1189.88	0.113	0.09227	0.15481	0.09359	0.10819	0.1849	0.13731	835.145	0.02479
	1190.37	0.11396	0.09322	0.15549	0.09449	0.10908	0.18653	0.13874	833.216	0.02666
	1190.85	0.11505	0.09425	0.15622	0.09542	0.11003	0.18825	0.14024	831.288	0.02848
	1191.33	0.11627	0.0954	0.15708	0.09644	0.11104	0.19004	0.14182	829.359	0.03022
	1191.81	0.11766	0.09666	0.15805	0.09755	0.11212	0.1919	0.14348	827.43	0.03181
	1192.29	0.11923	0.09805	0.15914	0.09878	0.11328	0.19386	0.14524	825.501	0.03324
	1192.78	0.12102	0.09959	0.16035	0.10013	0.11454	0.19588	0.14708	823.573	0.03448
	1193.26	0.12303	0.10128	0.1617	0.1016	0.11592	0.19801	0.14904	821.644	0.03551
	1193.74	0.12532	0.10316	0.16324	0.10328	0.11744	0.20023	0.15111	819.715	0.03633
	1194.22	0.12791	0.10525	0.16495	0.10511	0.11913	0.20257	0.1533	817.787	0.03694
	1194.7	0.13084	0.10757	0.16686	0.10722	0.121	0.20503	0.15562	815.858	0.03735
	1195.19	0.13413	0.11017	0.16904	0.10953	0.1231	0.20763	0.15805	813.929	0.03757
	1195.67	0.13781	0.11306	0.17149	0.11214	0.12544	0.21038	0.16062	812	0.03761
	1196.15	0.1419	0.11629	0.1742	0.11502	0.12802	0.21328	0.16331	810.072	0.03749
	1196.63	0.14644	0.11986	0.17724	0.1182	0.13086	0.21634	0.16614	808.143	0.03724
	1197.12	0.15141	0.12382	0.1806	0.12171	0.13395	0.21958	0.16914	806.214	0.03685
	1197.6	0.15682	0.12815	0.18428	0.12553	0.13733	0.22298	0.17228	804.285	0.03634
	1198.08	0.16266	0.13288	0.18829	0.12967	0.14094	0.22655	0.1756	802.357	0.03573
	1198.56	0.16893	0.13796	0.19263	0.13411	0.14482	0.23028	0.1791	800.428	0.03502
	1199.04	0.17551	0.14336	0.19722	0.13876	0.14893	0.23416	0.18277	798.499	0.0342
	1199.53	0.18232	0.149	0.20206	0.14362	0.15321	0.23817	0.18662	796.57	0.03329
	1200.01	0.18927	0.15478	0.20701	0.14855	0.15758	0.24228	0.1906	794.642	0.03228
	1200.49	0.19617	0.1606	0.21199	0.1535	0.162	0.24646	0.19466	792.713	0.03118
	1200.97	0.20293	0.16631	0.21694	0.15836	0.16634	0.25068	0.19878	790.784	0.02999
	1201.45	0.20935	0.17181	0.22169	0.16301	0.17052	0.25492	0.20286	788.855	0.02872
	1201.94	0.21537	0.17699	0.22617	0.1674	0.17448	0.25914	0.20684	786.927	0.02738
	1202.42	0.22087	0.18175	0.23032	0.17142	0.17814	0.26332	0.21067	784.998	0.026
	1202.9	0.22579	0.18606	0.2341	0.17508	0.1815	0.26746	0.21432	783.069	0.0246
	1203.38	0.23015	0.18989	0.23749	0.17835	0.18451	0.27157	0.21777	781.14	0.02321
	1203.87	0.234	0.1933	0.24046	0.18126	0.18724	0.27568	0.22103	779.212	0.02185
	1204.35	0.23743	0.19634	0.24315	0.18388	0.18972	0.27982	0.22414	777.283	0.02055
	1204.83	0.24058	0.19915	0.24559	0.18634	0.19205	0.28404	0.22715	775.354	0.01935
	1205.31	0.24361	0.20184	0.24792	0.18871	0.19431	0.28844	0.23014	773.425	0.01825
	1205.79	0.24669	0.20456	0.25025	0.19114	0.19659	0.29305	0.2332	771.497	0.01731
	1206.28	0.24995	0.20742	0.25273	0.19372	0.19897	0.29794	0.23644	769.568	0.01652
	1206.76	0.25354	0.21056	0.25544	0.19657	0.20153	0.30315	0.2399	767.639	0.01589
	1207.24	0.25756	0.21406	0.25844	0.19978	0.20433	0.30875	0.24368	765.711	0.01545
	1207.72	0.26208	0.21797	0.26183	0.20336	0.20743	0.31478	0.24782	763.782	0.01515
	1208.2	0.26716	0.22236	0.26567	0.20732	0.21083	0.32129	0.25238	761.853	0.01497
	1208.69	0.27278	0.22723	0.26991	0.21173	0.21458	0.32832	0.25736	759.924	0.01495
	1209.17	0.27894	0.23259	0.2746	0.21653	0.21869	0.33591	0.26281	757.996	0.01505
	1209.65	0.28561	0.23843	0.2797	0.22176	0.22316	0.3441	0.2687	756.067	0.01528
	1210.13	0.29278	0.24474	0.28524	0.22737	0.22799	0.35292	0.27503	754.138	0.01559
	1210.62	0.30042	0.25147	0.29116	0.23337	0.23318	0.36237	0.28179	752.209	0.01596
	1211.1	0.30845	0.2586	0.29744	0.2397	0.2387	0.37247	0.28893	750.281	0.01637
	1211.58	0.31684	0.26609	0.30404	0.24637	0.24452	0.38319	0.29643	748.352	0.01681
	1212.06	0.32555	0.27392	0.31097	0.25333	0.25066	0.3945	0.30424	746.423	0.01725
	1212.54	0.3345	0.28201	0.31813	0.26051	0.25703	0.40633	0.3123	744.494	0.01767
	1213.03	0.34357	0.2903	0.32547	0.26786	0.2636	0.41854	0.32056	742.566	0.01809
	1213.51	0.35262	0.29866	0.3329	0.27521	0.27024	0.43096	0.32885	740.637	0.01848
	1213.99	0.36142	0.30691	0.34024	0.28245	0.27683	0.4433	0.33702	738.708	0.01884
	1214.47	0.36976	0.31482	0.34731	0.28929	0.28316	0.45524	0.34489	736.779	0.01919
	1214.95	0.37727	0.3221	0.35389	0.29553	0.28899	0.46639	0.35217	734.851	0.0195
	1215.44	0.38364	0.32843	0.35964	0.30088	0.29408	0.47638	0.35862	732.922	0.0198
	1215.92	0.38854	0.3335	0.36429	0.30505	0.29813	0.48482	0.36398	730.993	0.02008
	1216.4	0.39167	0.33699	0.36759	0.30784	0.30092	0.49138	0.36803	729.064	0.02033
	1216.88	0.39281	0.33868	0.36933	0.30901	0.30224	0.49581	0.37056	727.136	0.02057
	1217.37	0.39181	0.33838	0.36933	0.30847	0.30198	0.49795	0.37143	725.207	0.02078
	1217.85	0.38866	0.33606	0.36756	0.30619	0.30011	0.49775	0.37064	723.278	0.02097
	1218.33	0.38345	0.33178	0.36409	0.30226	0.2967	0.49531	0.36824	721.349	0.02115
	1218.81	0.37641	0.32575	0.35905	0.29682	0.29192	0.49082	0.36438	719.421	0.02129
	1219.29	0.36787	0.31826	0.35268	0.29016	0.28603	0.48463	0.35926	717.492	0.02138
	1219.78	0.3582	0.30967	0.34534	0.2826	0.27931	0.47709	0.35322	715.563	0.02144
	1220.26	0.34782	0.30036	0.33732	0.27449	0.27209	0.46861	0.34653	713.634	0.02145
	1220.74	0.33713	0.2907	0.32898	0.26612	0.26465	0.45954	0.33951	711.706	0.02139
	1221.22	0.32648	0.28103	0.32058	0.2578	0.25728	0.45022	0.33242	709.777	0.02129
	1221.7	0.31615	0.27161	0.31242	0.24982	0.25018	0.44092	0.32549	707.848	0.02112
	1222.19	0.30639	0.26265	0.30463	0.24232	0.24349	0.43184	0.3189	705.919	0.02088
	1222.67	0.29735	0.2543	0.29741	0.23544	0.23735	0.42315	0.31278	703.991	0.0206
	1223.15	0.28913	0.24665	0.29078	0.22926	0.23181	0.41497	0.30722	702.062	0.02027
	1223.63	0.28177	0.23974	0.2848	0.2238	0.2269	0.40736	0.30225	700.133	0.01992
	1224.11	0.27531	0.2336	0.27946	0.21905	0.22263	0.40035	0.29788	698.205	0.01954
	1224.6	0.26971	0.22822	0.27475	0.21503	0.21896	0.39396	0.29406	696.276	0.01917
	1225.08	0.26498	0.22359	0.27068	0.21164	0.21588	0.38817	0.29079	694.347	0.0188
	1225.56	0.26108	0.2197	0.2672	0.20888	0.21338	0.38297	0.28801	692.418	0.01847
	1226.04	0.258	0.21654	0.26437	0.20675	0.2114	0.37835	0.28567	690.49	0.01818
	1226.53	0.25574	0.2141	0.26213	0.20522	0.20995	0.37428	0.28375	688.561	0.01796
	1227.01	0.25424	0.21235	0.26048	0.20423	0.20899	0.37075	0.28218	686.632	0.01779
	1227.49	0.2535	0.2113	0.25945	0.20378	0.2085	0.36774	0.28098	684.703	0.01768
	1227.97	0.25352	0.2109	0.25895	0.2039	0.20849	0.36521	0.28013	682.775	0.01765
	1228.45	0.25422	0.21114	0.25903	0.2045	0.20893	0.36314	0.27959	680.846	0.0177
	1228.94	0.25558	0.21199	0.25959	0.20564	0.20981	0.36148	0.27937	678.917	0.01781
	1229.42	0.2576	0.21342	0.26066	0.2072	0.21111	0.36022	0.27947	676.988	0.01799
	1229.9	0.26019	0.21538	0.26216	0.20924	0.2128	0.35931	0.27988	675.06	0.01822
	1230.38	0.26332	0.21783	0.26407	0.21164	0.21485	0.35876	0.28059	673.131	0.01851
	1230.86	0.26695	0.22075	0.2664	0.2144	0.21724	0.35852	0.28159	671.202	0.01882
	1231.35	0.27101	0.22408	0.26903	0.21746	0.21994	0.35858	0.28288	669.273	0.01915
	1231.83	0.27545	0.22779	0.272	0.22082	0.22289	0.35894	0.28439	667.345	0.01948
	1232.31	0.28025	0.23183	0.27528	0.22443	0.22606	0.35956	0.28613	665.416	0.0198
	1232.79	0.28533	0.23616	0.27878	0.22821	0.22943	0.36043	0.28806	663.487	0.02009
	1233.28	0.29065	0.24073	0.28256	0.2322	0.23298	0.3615	0.29013	661.558	0.02036
	1233.76	0.29616	0.24549	0.28651	0.23634	0.23664	0.36277	0.29235	659.63	0.02057
	1234.24	0.30183	0.25042	0.29063	0.24064	0.24043	0.36421	0.29465	657.701	0.02072
	1234.72	0.30761	0.25548	0.29488	0.24502	0.24431	0.3658	0.29705	655.772	0.02083
	1235.2	0.31348	0.26066	0.29924	0.24952	0.24826	0.36754	0.29955	653.843	0.02088
	1235.68	0.31941	0.26593	0.30369	0.25408	0.2523	0.36942	0.30212	651.915	0.02087
	1236.17	0.32541	0.27129	0.30826	0.25873	0.25641	0.37144	0.30478	649.986	0.02082
	1236.65	0.33147	0.27672	0.31289	0.26348	0.26058	0.37359	0.30753	648.057	0.02073
	1237.13	0.33758	0.28223	0.3176	0.26828	0.26482	0.37588	0.31039	646.129	0.02062
	1237.61	0.34376	0.28781	0.32247	0.27317	0.26916	0.37831	0.31335	644.2	0.02047
	1238.1	0.35001	0.29348	0.32742	0.27818	0.27359	0.38088	0.31643	642.271	0.02032
	1238.58	0.35635	0.29924	0.33249	0.28326	0.27813	0.38362	0.31965	640.342	0.02018
	1239.06	0.36281	0.30511	0.33774	0.28848	0.28281	0.38654	0.32304	638.414	0.02006
	1239.54	0.36942	0.31113	0.34313	0.29385	0.28764	0.38966	0.3266	636.485	0.01997
	1240.02	0.37622	0.31732	0.34873	0.29941	0.29265	0.39299	0.33036	634.556	0.01992
	1240.51	0.38322	0.32372	0.35451	0.30523	0.29788	0.39655	0.33433	632.627	0.01994
	1240.99	0.39048	0.33035	0.36052	0.31129	0.3033	0.40034	0.33852	630.699	0.02002
	1241.47	0.39799	0.33724	0.36674	0.31766	0.30895	0.40437	0.34296	628.77	0.02017
	1241.95	0.40582	0.3444	0.37325	0.32432	0.31483	0.40863	0.34763	626.841	0.02041
	1242.43	0.41392	0.35186	0.38	0.33131	0.32094	0.41313	0.35257	624.912	0.02071
	1242.92	0.42234	0.35963	0.38705	0.33861	0.32731	0.41789	0.35776	622.984	0.02108
	1243.4	0.43104	0.36772	0.39439	0.34626	0.33395	0.42292	0.36326	621.055	0.02152
	1243.88	0.44004	0.37612	0.40199	0.35421	0.34085	0.42819	0.36903	619.126	0.02201
	1244.36	0.44927	0.38483	0.40989	0.36244	0.34804	0.43372	0.37508	617.197	0.02255
	1244.85	0.4587	0.39381	0.41803	0.37093	0.35549	0.43949	0.38143	615.269	0.02311
	1245.33	0.46828	0.40302	0.4264	0.37961	0.36317	0.44547	0.38801	613.34	0.02369
	1245.81	0.47791	0.41241	0.43495	0.38843	0.37102	0.45164	0.39484	611.411	0.02427
	1246.29	0.48755	0.42194	0.44361	0.39738	0.37901	0.45798	0.40183	609.482	0.02485
	1246.77	0.49715	0.43155	0.4524	0.40632	0.38706	0.46449	0.40895	607.554	0.02539
	1247.26	0.5066	0.44118	0.46118	0.41527	0.3951	0.47114	0.41616	605.625	0.0259
	1247.74	0.51586	0.45076	0.46991	0.42412	0.40307	0.47792	0.42336	603.696	0.02637
	1248.22	0.52486	0.46019	0.47854	0.4328	0.41091	0.48478	0.43051	601.767	0.02677
	1248.7	0.53349	0.46938	0.48694	0.44123	0.41854	0.49169	0.43754	599.839	0.02711
	1249.18	0.54173	0.47824	0.49511	0.4493	0.42592	0.49861	0.44436	597.91	0.02739
	1249.67	0.54951	0.48666	0.50289	0.45699	0.43299	0.5055	0.45094	595.981	0.02759
	1250.15	0.55679	0.49459	0.51026	0.46419	0.43972	0.51233	0.45728	594.052	0.02772
	1250.63	0.56358	0.502	0.51715	0.47091	0.4461	0.51911	0.46335	592.124	0.02778
	1251.11	0.56987	0.50887	0.52358	0.47707	0.45211	0.52583	0.46917	590.195	0.02777
	1251.6	0.57566	0.51519	0.52951	0.48271	0.45772	0.53248	0.47476	588.266	0.02771
	1252.08	0.58093	0.52094	0.53487	0.48781	0.46293	0.53905	0.48014	586.338	0.02758
	1252.56	0.58569	0.52609	0.53973	0.49232	0.46768	0.54549	0.48527	584.409	0.02739
	1253.04	0.58989	0.53062	0.54401	0.49625	0.47196	0.55179	0.49016	582.48	0.02715
	1253.52	0.59352	0.5345	0.54775	0.49958	0.47575	0.5579	0.49478	580.551	0.02687
	1254.01	0.59653	0.53773	0.55088	0.50231	0.479	0.56377	0.49905	578.623	0.02654
	1254.49	0.59891	0.5403	0.55344	0.50435	0.48167	0.56938	0.50297	576.694	0.02618
	1254.97	0.60057	0.54218	0.55536	0.50573	0.48372	0.57468	0.50642	574.765	0.02579
	1255.45	0.60148	0.54332	0.55662	0.50639	0.4851	0.5796	0.50935	572.836	0.02536
	1255.93	0.60157	0.54365	0.55715	0.50624	0.4857	0.58405	0.51162	570.908	0.02492
	1256.42	0.60071	0.54306	0.55689	0.50519	0.48544	0.58791	0.51313	568.979	0.02447
	1256.9	0.59882	0.54144	0.55574	0.50318	0.48421	0.59106	0.51378	567.05	0.02398
	1257.38	0.59581	0.53869	0.55359	0.50009	0.48191	0.5934	0.51346	565.121	0.0235
	1257.86	0.59163	0.53476	0.55037	0.49589	0.47849	0.59482	0.51211	563.193	0.023
	1258.35	0.58622	0.52959	0.54607	0.49052	0.47389	0.59524	0.50968	561.264	0.0225
	1258.83	0.5796	0.52319	0.54062	0.48397	0.46816	0.59461	0.50618	559.335	0.02199
	1259.31	0.57181	0.51562	0.53404	0.47635	0.46134	0.59286	0.50164	557.406	0.02149
	1259.79	0.56297	0.50698	0.5265	0.46773	0.45355	0.58999	0.49614	555.478	0.02099
	1260.27	0.55327	0.49748	0.51813	0.45834	0.44499	0.58603	0.48983	553.549	0.0205
	1260.76	0.54298	0.48739	0.50914	0.44843	0.43588	0.58104	0.48287	551.62	0.02001
	1261.24	0.5324	0.47704	0.49985	0.43829	0.42655	0.57519	0.47548	549.691	0.01954
	1261.72	0.52193	0.4668	0.4906	0.42832	0.4173	0.56865	0.46792	547.763	0.01908
	1262.2	0.51192	0.45703	0.4817	0.41884	0.40848	0.56165	0.46045	545.834	0.01864
	1262.68	0.50277	0.44808	0.47347	0.41025	0.40042	0.55441	0.45331	543.905	0.01821
	1263.17	0.49478	0.44023	0.46625	0.40281	0.39339	0.54716	0.44673	541.976	0.01781
	1263.65	0.48822	0.43371	0.46024	0.39678	0.38763	0.54009	0.44088	540.048	0.01743
	1264.13	0.4833	0.42869	0.45564	0.39233	0.38332	0.53341	0.43588	538.119	0.01705
	1264.61	0.48013	0.42528	0.45251	0.3896	0.38054	0.52728	0.43181	536.19	0.0167
	1265.1	0.47871	0.42351	0.45095	0.38849	0.37929	0.52186	0.42874	534.261	0.01636
	1265.58	0.47899	0.42334	0.45086	0.389	0.37949	0.51727	0.42665	532.333	0.01605
	1266.06	0.48081	0.42467	0.45216	0.39089	0.38099	0.5136	0.42547	530.404	0.01574
	1266.54	0.48398	0.42732	0.45464	0.39398	0.38357	0.51088	0.42514	528.475	0.01545
	1267.02	0.48818	0.43107	0.45814	0.39801	0.387	0.50911	0.42553	526.547	0.0151
	1267.51	0.49317	0.43566	0.46236	0.40266	0.39102	0.50826	0.42653	524.618	0.01478
	1267.99	0.49863	0.44082	0.4671	0.4077	0.39534	0.50829	0.42801	522.689	0.01446
	1268.47	0.50431	0.44632	0.47215	0.41286	0.39979	0.50912	0.42986	520.76	0.01416
	1268.95	0.50996	0.45192	0.47727	0.41797	0.40416	0.51072	0.43198	518.832	0.01385
	1269.43	0.51542	0.45745	0.48228	0.42283	0.40833	0.51304	0.43428	516.903	0.01356
	1269.92	0.52055	0.46277	0.48706	0.42736	0.41221	0.51603	0.4367	514.974	0.01328
	1270.4	0.52523	0.46772	0.49145	0.43138	0.41569	0.51964	0.43917	513.045	0.01303
	1270.88	0.52929	0.47215	0.49531	0.43481	0.41873	0.52381	0.44155	511.117	0.01279
	1271.36	0.5326	0.4759	0.4985	0.43748	0.42116	0.52845	0.44376	509.188	0.01258
	1271.85	0.53496	0.47877	0.50083	0.43922	0.42287	0.53345	0.44565	507.259	0.01242
	1272.33	0.53617	0.48053	0.50215	0.43985	0.42368	0.53872	0.44705	505.33	0.01229
	1272.81	0.53604	0.48097	0.5023	0.43919	0.4234	0.54414	0.44783	503.402	0.01221
	1273.29	0.5344	0.47991	0.50109	0.43703	0.42187	0.54963	0.44788	501.473	0.01219
	1273.77	0.53106	0.47721	0.49844	0.43328	0.41894	0.55513	0.44713	499.544	0.01224
	1274.26	0.52594	0.47277	0.49422	0.42787	0.41454	0.56059	0.44552	497.615	0.01235
	1274.74	0.51903	0.46658	0.48845	0.42082	0.40864	0.566	0.44306	495.687	0.01254
	1275.22	0.51036	0.45868	0.48119	0.41223	0.40128	0.57134	0.43987	493.758	0.01281
	1275.7	0.50012	0.44921	0.47256	0.40227	0.3926	0.5766	0.43606	491.829	0.01316
	1276.18	0.48852	0.43842	0.46274	0.39116	0.3828	0.5818	0.43178	489.9	0.01358
	1276.67	0.47582	0.42657	0.45198	0.37922	0.37213	0.58693	0.42721	487.972	0.01406
	1277.15	0.46238	0.41397	0.44058	0.36673	0.36087	0.59203	0.42255	486.043	0.0146
	1277.63	0.44848	0.40093	0.42882	0.354	0.34933	0.59707	0.41795	484.114	0.01517
	1278.11	0.43444	0.38771	0.41697	0.34131	0.33773	0.60201	0.41351	482.185	0.01578
	1278.59	0.42049	0.37456	0.40521	0.32885	0.32633	0.60674	0.40931	480.257	0.01639
	1279.08	0.40687	0.36168	0.39374	0.31681	0.31529	0.61111	0.40537	478.328	0.017
	1279.56	0.3937	0.34919	0.38274	0.30532	0.30475	0.61493	0.40165	476.399	0.01757
	1280.04	0.38115	0.33725	0.37225	0.29448	0.29482	0.61802	0.39811	474.47	0.0181
	1280.52	0.36925	0.32591	0.36238	0.28434	0.28554	0.62019	0.39469	472.542	0.01855
	1281.01	0.35808	0.31523	0.35312	0.27491	0.27692	0.6213	0.3913	470.613	0.0189
	1281.49	0.34763	0.30524	0.34446	0.26621	0.26895	0.62126	0.3879	468.684	0.01916
	1281.97	0.3379	0.29593	0.33638	0.25819	0.2616	0.61999	0.38441	466.756	0.01932
	1282.45	0.32888	0.28728	0.32886	0.25087	0.25483	0.61748	0.38079	464.827	0.01937
	1282.93	0.32053	0.27926	0.32191	0.24415	0.24859	0.61375	0.37704	462.898	0.01931
	1283.42	0.31285	0.27183	0.31545	0.23805	0.24284	0.60886	0.37311	460.969	0.01917
	1283.9	0.30581	0.26499	0.30953	0.23253	0.23755	0.60292	0.36903	459.041	0.01894
	1284.38	0.29937	0.2587	0.3041	0.22755	0.2327	0.59609	0.3648	457.112	0.01866
	1284.86	0.29352	0.25294	0.29915	0.22308	0.22828	0.58853	0.36048	455.183	0.01833
	1285.34	0.28825	0.24771	0.29473	0.21911	0.22428	0.58044	0.35607	453.254	0.01798
	1285.83	0.28351	0.24298	0.29075	0.21563	0.22066	0.57197	0.35163	451.326	0.01762
	1286.31	0.2793	0.23873	0.28721	0.21257	0.21743	0.56329	0.34717	449.397	0.01728
	1286.79	0.27559	0.23497	0.28412	0.20993	0.21455	0.55449	0.34275	447.468	0.01697
	1287.27	0.27235	0.23167	0.28141	0.20765	0.21202	0.54571	0.33839	445.539	0.01671
	1287.76	0.26959	0.22884	0.27905	0.20573	0.20982	0.53703	0.33411	443.611	0.01652
	1288.24	0.26726	0.22645	0.27707	0.20411	0.20794	0.52857	0.32998	441.682	0.01639
	1288.72	0.26539	0.22451	0.27539	0.20282	0.20639	0.52038	0.32602	439.753	0.01633
	1289.2	0.26399	0.22301	0.27407	0.20182	0.20515	0.51254	0.32227	437.824	0.01632
	1289.68	0.26302	0.22195	0.27306	0.2011	0.20423	0.50506	0.31875	435.896	0.01637
	1290.16	0.26252	0.22131	0.27236	0.20068	0.20363	0.49795	0.31549	433.967	0.01645
	1290.65	0.26246	0.22107	0.272	0.20056	0.20334	0.49116	0.3125	432.038	0.01656
	1291.13	0.26285	0.22124	0.27197	0.20074	0.20335	0.4847	0.30977	430.109	0.01668
	1291.61	0.26364	0.22177	0.27227	0.20119	0.20363	0.47854	0.3073	428.181	0.0168
	1292.09	0.26484	0.22264	0.27289	0.20195	0.20416	0.47267	0.30506	426.252	0.01689
	1292.58	0.26639	0.22382	0.2738	0.20297	0.20493	0.46708	0.30304	424.323	0.01696
	1293.06	0.26822	0.22527	0.27498	0.2042	0.20588	0.46175	0.30122	422.394	0.01701
	1293.54	0.27031	0.22695	0.27637	0.20564	0.207	0.45669	0.29954	420.466	0.01685
	1294.02	0.27255	0.22881	0.27793	0.20723	0.20824	0.45186	0.29798	418.537	0.01669
	1294.5	0.27491	0.23079	0.27961	0.20894	0.20959	0.44722	0.29651	416.608	0.01653
	1294.99	0.27729	0.23283	0.28135	0.21071	0.211	0.44274	0.29508	414.679	0.01638
	1295.47	0.27964	0.23487	0.28309	0.21245	0.21243	0.43839	0.29368	412.751	0.01625
	1295.95	0.28186	0.23684	0.28477	0.21413	0.21382	0.43414	0.29227	410.822	0.01611
	1296.43	0.28391	0.2387	0.2863	0.21566	0.21517	0.42999	0.29084	408.893	0.01598
	1296.91	0.28576	0.2404	0.28768	0.21704	0.2164	0.42591	0.28937	406.965	0.01586
	1297.4	0.28737	0.2419	0.28889	0.21824	0.21747	0.42191	0.28788	405.036	0.01575
	1297.88	0.28876	0.2432	0.28993	0.21926	0.21839	0.41796	0.28636	403.107	0.01564
	1298.36	0.2899	0.24428	0.29075	0.22007	0.21915	0.41408	0.2848	401.178	0.01554
	1298.84	0.29082	0.24513	0.2914	0.2207	0.21973	0.41024	0.28324	399.25	0.01545
	1299.33	0.29156	0.24579	0.2919	0.22119	0.22016	0.40647	0.28164
	1299.81	0.29214	0.24628	0.29222	0.22155	0.22046	0.40278	0.28006
	1300.29	0.29257	0.24662	0.29243	0.22185	0.22069	0.39918	0.27848
	1300.77	0.29294	0.24686	0.29258	0.22206	0.22086	0.39568	0.27692
	1301.25	0.29324	0.24703	0.29264	0.22224	0.221	0.39229	0.27538
	1301.74	0.29352	0.24716	0.29267	0.22239	0.22114	0.38898	0.27388
	1302.22	0.29378	0.24729	0.2927	0.22257	0.22128	0.38577	0.27241
	1302.7	0.29404	0.24743	0.29273	0.22275	0.22143	0.38265	0.27098
	1303.18	0.29432	0.24761	0.29281	0.22296	0.2216	0.37959	0.26959
	1303.66	0.29462	0.24782	0.29293	0.2232	0.22178	0.37662	0.26824
	1304.15	0.29494	0.24809	0.29311	0.2235	0.222	0.37374	0.26695
	1304.63	0.29529	0.24842	0.29334	0.22383	0.22223	0.37093	0.26572
	1305.11	0.29564	0.24877	0.29361	0.22419	0.22246	0.36821	0.26455
	1305.59	0.29601	0.24915	0.29393	0.22458	0.2227	0.36557	0.26343
	1306.08	0.29634	0.24951	0.29423	0.22497	0.22293	0.36298	0.26236
	1306.56	0.2966	0.24983	0.29449	0.2253	0.22312	0.36043	0.26131
	1307.04	0.29679	0.25006	0.29467	0.22557	0.22324	0.35791	0.26028
	1307.52	0.29683	0.25016	0.29476	0.22569	0.22324	0.3554	0.25919
	1308	0.29671	0.25011	0.2947	0.22566	0.22313	0.35291	0.25807
	1308.49	0.29639	0.24988	0.29449	0.22548	0.22287	0.35043	0.25689
	1308.97	0.29587	0.24944	0.29414	0.22512	0.22244	0.34796	0.25564
	1309.45	0.29509	0.2488	0.29361	0.22461	0.22186	0.3455	0.25431
	1309.93	0.2941	0.24794	0.2929	0.22395	0.22112	0.34304	0.25291
	1310.41	0.29287	0.24685	0.29205	0.22317	0.22023	0.34059	0.25144
	1310.9	0.29142	0.24556	0.29105	0.2223	0.21921	0.33813	0.2499
	1311.38	0.28976	0.24406	0.28987	0.22131	0.21804	0.33567	0.24832
	1311.86	0.28788	0.24239	0.28854	0.22022	0.21675	0.33321	0.24669
	1312.34	0.28585	0.24056	0.28707	0.21902	0.21534	0.33076	0.24503
	1312.83	0.28368	0.23861	0.28547	0.2177	0.21382	0.3283	0.24335
	1313.31	0.28139	0.23655	0.28371	0.21626	0.2122	0.32585	0.24164
	1313.79	0.27901	0.23443	0.28185	0.21473	0.21048	0.32342	0.23991
	1314.27	0.27659	0.23225	0.27993	0.21308	0.20872	0.32101	0.2382
	1314.75	0.27418	0.23007	0.27799	0.2114	0.20691	0.31863	0.23651
	1315.24	0.27179	0.2279	0.27607	0.20972	0.20512	0.3163	0.23486
	1315.72	0.2695	0.22577	0.27418	0.20807	0.20335	0.31404	0.23328
	1316.2	0.2673	0.2237	0.27239	0.20654	0.20163	0.31186	0.23179
	1316.68	0.26518	0.22169	0.27065	0.2051	0.20001	0.30976	0.23036
	1317.16	0.26316	0.21974	0.26897	0.20381	0.19843	0.30774	0.22898
	1317.65	0.26122	0.21786	0.26732	0.20261	0.19691	0.30579	0.22764
	1318.13	0.2593	0.21602	0.26567	0.20143	0.19546	0.30387	0.22631
	1318.61	0.2574	0.21424	0.26399	0.20029	0.19401	0.30199	0.22498
	1319.09	0.2555	0.21248	0.26228	0.19906	0.19257	0.30013	0.22361
	1319.58	0.25357	0.21076	0.26051	0.19777	0.19115	0.29827	0.22221
	1320.06	0.25163	0.20906	0.25871	0.19633	0.18972	0.29642	0.22078
	1320.54	0.24965	0.20737	0.25688	0.1948	0.18829	0.29457	0.21932
	1321.02	0.24769	0.20569	0.25506	0.19318	0.18687	0.29273	0.21787
	1321.5	0.24573	0.20403	0.25326	0.19153	0.18546	0.29091	0.21644
	1321.99	0.2438	0.20238	0.25152	0.18988	0.18406	0.28913	0.21506
	1322.47	0.24193	0.20076	0.24984	0.18829	0.18271	0.28739	0.21373
	1322.95	0.24009	0.19916	0.24822	0.18673	0.18138	0.28571	0.21244
	1323.43	0.23834	0.19759	0.24668	0.18529	0.18009	0.28411	0.21123
	1323.91	0.23663	0.19607	0.24524	0.18394	0.17885	0.28258	0.21004
	1324.4	0.23496	0.19458	0.24382	0.18264	0.17764	0.28114	0.20888
	1324.88	0.23337	0.19313	0.24247	0.18147	0.17647	0.27976	0.20774
	1325.36	0.23183	0.19172	0.24117	0.18033	0.17535	0.27846	0.20661
	1325.84	0.23038	0.19036	0.23996	0.17928	0.1743	0.27721	0.20549
	1326.33	0.22899	0.18905	0.23878	0.17829	0.17328	0.27601	0.20439
	1326.81	0.22772	0.18781	0.23769	0.17733	0.17236	0.27485	0.20332
	1327.29	0.22654	0.18665	0.23669	0.17646	0.17152	0.27371	0.20226
	1327.77	0.22547	0.18557	0.23578	0.17568	0.17075	0.27262	0.20128
	1328.25	0.22453	0.1846	0.23495	0.17493	0.17008	0.27155	0.20036
	1328.73	0.22371	0.18372	0.23419	0.1743	0.16951	0.27052	0.19952
	1329.22	0.22302	0.18296	0.23351	0.17373	0.16904	0.26952	0.19874
	1329.7	0.22246	0.18231	0.23292	0.17325	0.16865	0.26857	0.19804
	1330.18	0.22203	0.18178	0.23239	0.17286	0.16836	0.26766	0.19741
	1330.66	0.22169	0.18136	0.23192	0.1725	0.16816	0.26681	0.19685
	1331.15	0.22148	0.18105	0.23153	0.17223	0.16801	0.26602	0.19634
	1331.63	0.22136	0.18084	0.23118	0.17199	0.16792	0.26527	0.19588
	1332.11	0.22134	0.18073	0.23091	0.17184	0.16789	0.2646	0.19545
	1332.59	0.22143	0.18072	0.23074	0.17172	0.16789	0.26397	0.19504
	1333.07	0.22161	0.18081	0.23065	0.17169	0.16795	0.26341	0.19468
	1333.56	0.2219	0.18101	0.23071	0.17175	0.16807	0.2629	0.19437
	1334.04	0.22231	0.18131	0.23088	0.1719	0.16825	0.26247	0.1941
	1334.52	0.22283	0.18172	0.23121	0.1722	0.16851	0.2621	0.19391
	1335	0.22348	0.18222	0.23174	0.17265	0.1689	0.26181	0.19381
	1335.48	0.22427	0.18284	0.23242	0.17331	0.1694	0.2616	0.19384
	1335.97	0.22521	0.18356	0.23333	0.17421	0.17005	0.26148	0.19404
	1336.45	0.22633	0.18441	0.23445	0.17541	0.17086	0.26147	0.1944
	1336.93	0.22766	0.18541	0.23578	0.17697	0.17183	0.26155	0.19494
	1337.41	0.22919	0.18655	0.23722	0.17883	0.17295	0.26171	0.19563
	1337.9	0.23085	0.18784	0.23878	0.1809	0.17419	0.26194	0.19642
	1338.38	0.23263	0.18925	0.24032	0.18313	0.17548	0.26219	0.19726
	1338.86	0.23444	0.19075	0.24176	0.18532	0.17676	0.26242	0.19805
	1339.34	0.23621	0.1923	0.24306	0.1873	0.17798	0.26259	0.19871
	1339.82	0.23789	0.19386	0.24412	0.18898	0.17908	0.26268	0.1992
	1340.31	0.23943	0.1954	0.24494	0.1903	0.18003	0.26267	0.19948
	1340.79	0.24083	0.19689	0.24556	0.1912	0.18084	0.26254	0.19958
	1341.27	0.2421	0.19834	0.24598	0.19171	0.18153	0.26231	0.1995
	1341.75	0.24328	0.19973	0.2463	0.19192	0.18213	0.26201	0.1993
	1342.23	0.24442	0.2011	0.24663	0.19198	0.18268	0.26166	0.19909
	1342.72	0.24559	0.20246	0.24701	0.19201	0.18325	0.26131	0.19894
	1343.2	0.24687	0.20385	0.24754	0.19222	0.18388	0.26102	0.19889
	1343.68	0.24828	0.2053	0.24831	0.19264	0.18461	0.26079	0.19904
	1344.16	0.24988	0.20683	0.24928	0.19336	0.18549	0.26066	0.19937
	1344.65	0.25165	0.20846	0.25046	0.19441	0.18649	0.26061	0.19989
	1345.13	0.25359	0.21017	0.25181	0.19573	0.18759	0.26065	0.20059
	1345.61	0.25569	0.21197	0.25335	0.19729	0.18882	0.26076	0.20142
	1346.09	0.25791	0.21385	0.25503	0.19903	0.19013	0.26095	0.20236
	1346.57	0.26026	0.2158	0.25676	0.20092	0.19151	0.2612	0.2034
	1347.06	0.26271	0.21783	0.25856	0.20294	0.19297	0.26151	0.20448
	1347.54	0.26525	0.21993	0.26045	0.20504	0.19449	0.26186	0.2056
	1348.02	0.26787	0.22212	0.26234	0.2072	0.19607	0.26228	0.20677
	1348.5	0.27057	0.22439	0.26428	0.20939	0.19771	0.26275	0.20797
	1348.98	0.27334	0.22674	0.26626	0.21164	0.1994	0.26327	0.20919
	1349.47	0.27614	0.22917	0.26826	0.21392	0.20113	0.26383	0.21041
	1349.95	0.27897	0.23166	0.27026	0.21617	0.20291	0.26445	0.21166
	1350.43	0.28184	0.2342	0.2723	0.21842	0.20472	0.2651	0.21291
	1350.91	0.28473	0.2368	0.27439	0.2207	0.20657	0.26581	0.2142
	1351.39	0.28769	0.23947	0.27654	0.22302	0.20849	0.26658	0.21557
	1351.88	0.29072	0.24222	0.27875	0.22545	0.21048	0.26747	0.21702
	1352.36	0.29387	0.24508	0.28111	0.22803	0.21258	0.26846	0.2186
	1352.84	0.29718	0.24805	0.28356	0.23079	0.21482	0.2696	0.22031
	1353.32	0.30063	0.25117	0.28615	0.23373	0.21718	0.27089	0.22217
	1353.81	0.30423	0.25442	0.28883	0.23685	0.21967	0.27234	0.22416
	1354.29	0.308	0.25781	0.29163	0.24009	0.22227	0.27394	0.22626
	1354.77	0.31188	0.26131	0.29452	0.24346	0.22499	0.27566	0.22847
	1355.25	0.31589	0.26494	0.29747	0.24685	0.22779	0.27752	0.23075
	1355.73	0.31999	0.26868	0.30048	0.25024	0.23068	0.27947	0.23309
	1356.22	0.32419	0.27251	0.30354	0.25363	0.23365	0.28152	0.23546
	1356.7	0.32846	0.27643	0.30667	0.25696	0.2367	0.28365	0.23787
	1357.18	0.33282	0.28043	0.30988	0.26033	0.23981	0.28586	0.24034
	1357.66	0.33727	0.28451	0.31321	0.26366	0.24302	0.28814	0.24287
	1358.14	0.34184	0.28866	0.31666	0.26711	0.24632	0.29052	0.24551
	1358.63	0.3466	0.29297	0.32037	0.27074	0.24978	0.29305	0.24833
	1359.11	0.35167	0.29752	0.32444	0.27482	0.25354	0.29582	0.25148
	1359.59	0.35724	0.30244	0.32898	0.27951	0.25774	0.29895	0.25506
	1360.07	0.36347	0.3079	0.3342	0.28506	0.26254	0.30255	0.25926
	1360.56	0.37042	0.31398	0.34006	0.29154	0.268	0.30672	0.26411
	1361.04	0.37811	0.32071	0.34655	0.2989	0.27416	0.31149	0.26964
	1361.52	0.38635	0.32801	0.35353	0.30691	0.28091	0.3168	0.27572
	1362	0.39495	0.3357	0.36079	0.31528	0.28805	0.32257	0.28222
	1362.48	0.40358	0.34353	0.36801	0.3236	0.29532	0.32864	0.28886
	1362.97	0.41189	0.3512	0.3749	0.33143	0.30245	0.33481	0.29541
[truncated: 5,471 more rows]

## Sheet: Figure 2c
	2q (°)	ERY	0.5 wt.%CG/ERY	1 wt.%CG/ERY	2 wt.%CG/ERY	5 wt.%CG/ERY	10 wt.%CG/ERY	15 wt.%CG/ERY	CG
Figure 2c	5	34	40		38	38	32	32	34
	5.02	34	36	44	32	46	40	36	36
	5.04	38	46	42	42	38	28	48	34
	5.06	54	28	48	36	26	44	40	28
	5.08	44	32	42	30	48	40	38	46
	5.1	36	40	40	42	40	36	36	38
	5.12	32	28	38	30	44	38	50	38
	5.14	32	34	30	34	34	38	34	36
	5.16	34	32	44	38	40	34	46	48
	5.18	36	44	32	34	36	34	48	26
	5.2	26	28	48	50	32	44	50	32
	5.22	32	26	36	30	32	36	24	26
	5.24	26	38	36	38	34	42	32	32
	5.26	46	46	32	38	32	34	40	36
	5.28	34	42	40	40	32	36	32	40
	5.3	38	40	32	36	30	40	34	30
	5.32	40	36	34	40	38	38	36	44
	5.34	38	36	42	40	38	34	32	28
	5.36	40	44	44	34	38	24	38	44
	5.38	36	50	32	44	36	38	36	24
	5.4	34	34	28	40	36	34	30	30
	5.42	34	26	42	46	28	38	38	42
	5.44	30	42	42	34	36	34	46	28
	5.46	40	40	38	34	34	38	32	38
	5.48	48	40	40	38	34	42	38	26
	5.5	40	30	36	36	42	34	30	42
	5.52	34	52	34	46	40	44	34	40
	5.54	38	48	38	32	26	32	36	30
	5.56	36	34	34	40	26	28	36	40
	5.58	32	40	34	38	36	30	44	44
	5.6	32	26	28	36	36	28	38	26
	5.62	28	36	38	44	40	40	44	34
	5.64	32	34	30	32	38	40	24	40
	5.66	32	44	36	30	28	42	32	36
	5.68	34	28	26	32	40	28	28	26
	5.7	28	44	38	36	22	32	40	38
	5.72	34	28	38	32	28	38	38	22
	5.74	26	28	32	32	40	48	38	24
	5.76	40	40	12	44	38	34	40	38
	5.78	36	42	38	32	30	42	38	32
	5.8	36	34	40	24	48	36	28	44
	5.82	32	34	34	36	32	46	34	26
	5.84	24	40	32	44	22	30	36	30
	5.86	24	46	34	24	38	22	32	42
	5.88	32	32	22	26	36	36	34	36
	5.9	38	32	42	38	26	22	28	42
	5.92	24	26	22	30	22	30	40	32
	5.94	22	32	36	24	30	42	28	38
	5.96	36	50	30	36	34	36	46	32
	5.98	30	32	34	36	34	32	30	26
	6	38	24	26	38	24	28	36	46
	6.02	28	28	40	38	28	34	38	36
	6.04	28	34	32	30	32	38	28	30
	6.06	26	36	54	26	36	36	32	30
	6.08	26	32	38	34	36	32	34	20
	6.1	38	38	24	28	44	34	22	32
	6.12	26	32	34	38	34	36	34	36
	6.14	20	30	32	32	34	32	36	34
	6.16	40	24	32	36	30	28	34	34
	6.18	28	36	26	34	30	36	30	42
	6.2	28	26	28	34	28	30	38	36
	6.22	32	34	32	30	30	34	32	28
	6.24	34	34	34	38	34	32	30	38
	6.26	38	26	42	28	40	34	28	24
	6.28	36	26	28	28	30	44	30	38
	6.3	32	26	34	36	38	34	38	38
	6.32	22	26	36	36	26	26	32	30
	6.34	42	38	32	20	34	34	30	40
	6.36	26	42	46	32	26	30	34	42
	6.38	20	30	34	40	34	28	26	34
	6.4	32	26	34	26	20	26	26	36
	6.42	38	26	26	32	34	24	34	28
	6.44	38	28	30	26	32	24	22	36
	6.46	30	24	32	32	40	28	32	38
	6.48	22	38	34	34	26	20	40	36
	6.5	20	42	32	28	24	32	34	34
	6.52	20	36	34	28	22	22	36	28
	6.54	42	30	32	36	32	30	28	36
	6.56	34	40	36	26	24	30	34	36
	6.58	30	26	26	32	26	38	34	42
	6.6	32	36	28	34	34	36	36	30
	6.62	30	26	28	24	34	36	28	30
	6.64	20	36	30	34	34	30	32	42
	6.66	26	32	32	38	28	22	16	26
	6.68	36	20	16	30	24	26	26	34
	6.7	32	32	32	40	16	28	26	32
	6.72	30	40	36	30	34	34	28	32
	6.74	18	32	26	36	24	32	38	38
	6.76	26	26	28	30	26	36	18	42
	6.78	22	24	28	26	28	32	24	42
	6.8	26	22	34	20	36	32	40	36
	6.82	32	30	36	22	36	26	24	34
	6.84	40	26	34	26	30	22	34	42
	6.86	24	28	26	30	42	40	38	40
	6.88	48	28	22	34	36	24	28	32
	6.9	20	28	30	26	28	22	32	34
	6.92	32	34	28	38	30	28	26	34
	6.94	22	26	34	30	32	38	28	24
	6.96	22	32	30	34	24	28	28	38
	6.98	22	26	32	34	32	32	24	46
	7	22	26	26	44	36	32	32	26
	7.02	30	34	32	24	38	30	28	44
	7.04	32	26	24	34	30	34	24	30
	7.06	38	28	36	36	30	32	36	38
	7.08	38	18	30	34	24	36	36	34
	7.1	28	40	34	20	30	30	18	22
	7.12	22	26	26	32	18	28	36	22
	7.14	20	40	28	34	20	24	34	42
	7.16	28	32	26	28	28	26	28	28
	7.18	28	24	26	38	40	24	30	26
	7.2	30	26	38	26	38	32	30	38
	7.22	30	34	32	30	24	30	24	34
	7.24	32	28	28	28	34	36	30	36
	7.26	30	18	24	34	32	30	28	26
	7.28	32	36	30	38	32	28	32	38
	7.3	22	22	30	26	36	36	24	34
	7.32	24	24	34	22	20	28	34	28
	7.34	28	36	24	42	28	34	36	46
	7.36	20	32	24	26	32	36	30	48
	7.38	30	30	26	30	30	26	40	32
	7.4	20	26	36	24	24	24	28	34
	7.42	28	26	34	30	32	30	34	22
	7.44	30	40	28	32	26	34	30	44
	7.46	32	30	24	30	32	32	30	52
	7.48	28	28	28	40	30	34	26	32
	7.5	28	26	36	34	18	26	22	36
	7.52	32	42	22	26	30	38	34	20
	7.54	28	34	28	26	22	40	24	36
	7.56	20	32	26	26	28	34	24	30
	7.58	20	24	28	24	24	34	28	54
	7.6	32	20	34	34	28	24	28	28
	7.62	16	34	30	34	30	26	32	38
	7.64	26	24	32	20	36	20	32	24
	7.66	24	26	34	26	22	30	32	32
	7.68	26	34	18	32	26	32	34	42
	7.7	26	28	24	26	30	16	20	40
	7.72	32	30	40	30	36	36	38	48
	7.74	42	28	22	32	30	32	24	38
	7.76	32	34	28	26	26	22	22	36
	7.78	22	20	30	28	32	30	40	30
	7.8	26	26	32	34	24	24	38	28
	7.82	26	26	30	20	24	32	40	40
	7.84	28	26	28	26	24	26	32	36
	7.86	32	32	18	30	30	16	24	40
	7.88	22	28	26	28	18	24	28	40
	7.9	26	26	32	26	18	24	22	44
	7.92	20	28	26	34	28	34	38	36
	7.94	24	24	36	34	30	22	26	28
	7.96	30	26	26	22	32	24	24	24
	7.98	30	20	28	22	28	30	24	38
	8	28	30	32	22	24	24	26	42
	8.02	28	28	30	22	22	26	26	40
	8.04	34	30	26	30	34	34	24	38
	8.06	32	26	34	30	28	28	26	38
	8.08	26	20	30	22	18	32	32	52
	8.1	24	30	14	30	22	28	24	40
	8.12	22	32	30	24	28	24	40	34
	8.14	26	28	28	26	26	26	38	36
	8.16	22	28	30	38	26	34	24	40
	8.18	24	32	34	24	28	32	36	48
	8.2	24	28	26	26	18	30	24	44
	8.22	20	20	22	32	24	28	28	32
	8.24	14	30	20	24	20	30	22	46
	8.26	22	24	34	30	28	22	30	38
	8.28	26	24	20	28	28	20	30	44
	8.3	20	28	32	32	28	32	26	24
	8.32	20	28	28	26	22	26	24	36
	8.34	24	18	26	30	24	30	34	48
	8.36	28	24	24	34	28	34	28	44
	8.38	18	20	30	28	16	34	30	50
	8.4	24	34	30	24	24	28	28	38
	8.42	30	28	34	22	24	24	28	56
	8.44	32	24	22	30	20	28	36	52
	8.46	26	30	30	20	34	24	24	58
	8.48	32	26	20	26	22	22	22	62
	8.5	28	26	16	28	36	30	30	56
	8.52	28	24	20	28	24	34	18	34
	8.54	24	34	22	34	32	28	24	34
	8.56	36	28	26	32	20	20	28	30
	8.58	26	28	18	22	22	22	24	36
	8.6	26	36	38	26	32	20	36	38
	8.62	22	20	30	22	28	32	38	38
	8.64	22	26	38	32	24	30	34	42
	8.66	42	26	22	28	26	42	32	36
	8.68	26	26	26	20	38	20	24	38
	8.7	26	22	22	28	28	26	32	40
	8.72	22	24	30	32	26	30	28	46
	8.74	32	28	32	30	28	26	22	52
	8.76	26	28	36	32	32	18	20	44
	8.78	30	28	32	24	26	20	32	48
	8.8	28	24	40	20	32	24	20	46
	8.82	28	26	30	26	32	34	42	42
	8.84	22	30	22	32	28	32	28	30
	8.86	24	24	22	22	22	12	38	48
	8.88	26	24	24	22	26	32	30	34
	8.9	22	28	26	26	28	26	14	30
	8.92	24	18	28	28	34	30	30	56
	8.94	20	26	40	38	22	22	22	30
	8.96	22	20	24	48	20	28	26	50
	8.98	22	18	32	24	28	20	18	36
	9	20	30	34	28	30	28	28	54
	9.02	26	22	26	30	18	32	24	42
	9.04	28	20	32	32	22	38	32	48
	9.06	18	24	34	26	34	30	30	38
	9.08	24	22	28	24	22	18	32	44
	9.1	22	16	28	30	28	30	32	50
	9.12	26	24	36	32	38	22	28	38
	9.14	20	34	22	28	16	22	18	34
	9.16	36	34	30	28	42	36	24	34
	9.18	28	30	26	32	34	24	30	40
	9.2	14	34	28	24	28	32	24	40
	9.22	20	20	24	32	28	20	28	42
	9.24	38	24	34	24	28	36	18	40
	9.26	20	18	24	36	26	28	26	28
	9.28	38	30	16	30	26	26	32	44
	9.3	26	28	28	26	20	20	32	44
	9.32	34	28	24	22	28	28	28	26
	9.34	34	28	26	26	20	40	36	46
	9.36	24	22	22	24	26	28	34	30
	9.38	20	26	26	28	20	38	40	34
	9.4	24	22	26	16	26	22	32	36
	9.42	20	30	20	40	38	36	24	34
	9.44	26	20	30	20	22	28	22	38
	9.46	32	32	26	28	26	20	20	42
	9.48	30	32	42	24	36	16	20	32
	9.5	28	28	34	24	12	26	24	34
	9.52	28	22	18	30	34	28	28	38
	9.54	18	22	24	24	20	28	20	42
	9.56	28	28	18	26	30	30	16	42
	9.58	32	28	28	28	26	26	38	36
	9.6	16	24	30	32	28	28	30	30
	9.62	26	26	26	24	20	28	28	38
	9.64	22	16	20	34	28	30	34	40
	9.66	26	24	26	20	28	26	24	36
	9.68	28	30	26	28	22	30	36	34
	9.7	20	28	26	32	26	28	24	30
	9.72	22	36	28	36	32	36	40	28
	9.74	24	28	16	22	20	30	30	38
	9.76	28	26	28	30	26	36	26	38
	9.78	18	18	38	24	20	26	38	32
	9.8	22	22	24	40	16	30	24	38
	9.82	16	24	28	28	28	22	26	38
	9.84	34	18	26	22	24	18	36	46
	9.86	28	30	20	24	30	30	28	44
	9.88	24	24	22	24	30	34	36	46
	9.9	22	32	32	24	42	20	30	34
	9.92	20	28	30	12	22	26	26	42
	9.94	36	32	24	24	22	30	26	40
	9.96	32	30	20	30	30	24	34	38
	9.98	22	20	20	20	38	32	28	34
	10	24	24	16	28	38	22	18	26
	10.02	24	30	32	34	14	24	28	38
	10.04	18	24	22	24	26	24	40	38
	10.06	20	30	24	28	24	30	30	40
	10.08	18	18	14	36	18	22	22	44
	10.1	26	20	30	24	22	20	26	34
	10.12	28	24	20	18	32	32	20	38
	10.14	22	28	30	36	24	36	36	32
	10.16	22	30	26	26	30	30	30	34
	10.18	16	22	34	26	22	28	28	40
	10.2	16	30	22	26	22	24	28	34
	10.22	28	20	34	28	30	28	28	34
	10.24	24	12	20	18	28	30	22	44
	10.26	14	18	20	28	34	32	24	38
	10.28	22	30	16	30	18	14	36	42
	10.3	28	26	38	30	22	24	30	26
	10.32	22	24	30	28	24	26	20	46
	10.34	16	24	36	20	24	26	24	40
	10.36	28	26	26	24	18	18	26	38
	10.38	28	28	28	16	18	26	30	42
	10.4	24	26	26	28	24	26	32	28
	10.42	16	26	22	38	28	18	26	44
	10.44	30	34	20	24	20	26	18	48
	10.46	28	22	24	28	30	34	20	44
	10.48	22	20	22	20	20	30	24	26
	10.5	20	26	24	32	30	30	18	36
	10.52	34	26	28	36	22	26	22	36
	10.54	30	34	26	26	34	26	18	46
	10.56	28	28	26	26	28	28	24	34
	10.58	24	16	22	28	16	28	28	40
	10.6	26	30	24	26	26	30	28	38
	10.62	26	32	24	30	26	20	26	36
	10.64	18	24	32	24	20	32	28	44
	10.66	26	30	20	26	24	22	30	44
	10.68	28	22	18	44	22	36	28	28
	10.7	20	20	28	26	28	24	30	36
	10.72	28	28	24	30	30	28	26	38
	10.74	18	24	32	18	26	26	30	42
	10.76	24	20	20	34	26	32	20	26
	10.78	28	18	22	34	18	22	24	34
	10.8	34	28	20	34	26	24	24	44
	10.82	22	24	20	20	18	34	24	38
	10.84	26	30	24	28	26	30	26	38
	10.86	26	22	32	24	22	30	24	24
	10.88	22	26	14	36	24	30	28	36
	10.9	28	20	16	32	18	20	24	40
	10.92	30	30	22	24	24	30	34	26
	10.94	18	36	14	30	22	28	16	32
	10.96	26	26	36	20	18	30	36	26
	10.98	18	20	20	32	22	40	34	30
	11	24	24	34	14	28	26	28	38
	11.02	20	22	26	26	24	18	34	42
	11.04	20	24	20	32	30	24	24	44
	11.06	24	28	20	20	24	20	32	36
	11.08	22	28	30	22	26	30	16	44
	11.1	22	24	28	30	26	22	32	24
	11.12	18	14	28	20	32	26	32	40
	11.14	22	26	30	22	20	28	40	32
	11.16	24	16	20	26	26	34	24	38
	11.18	30	22	32	28	22	26	32	36
	11.2	24	12	32	28	18	28	22	28
	11.22	28	24	30	22	26	36	22	30
	11.24	22	14	22	28	26	30	28	22
	11.26	18	32	40	28	22	24	18	40
	11.28	26	28	28	24	24	28	22	36
	11.3	28	22	28	28	26	32	24	24
	11.32	24	24	32	36	26	30	22	38
	11.34	20	24	22	32	26	30	28	36
	11.36	24	24	32	22	22	30	26	30
	11.38	22	24	18	28	26	34	34	32
	11.4	24	26	28	34	22	28	30	50
	11.42	28	12	28	26	32	24	26	40
	11.44	32	20	24	18	26	26	30	36
	11.46	30	28	24	18	22	26	26	46
	11.48	20	32	24	26	24	30	24	48
	11.5	22	26	34	30	22	40	28	40
	11.52	22	22	30	36	34	42	34	46
	11.54	20	22	34	20	32	26	26	36
	11.56	28	32	26	28	40	44	32	30
	11.58	20	34	16	38	24	32	28	40
	11.6	30	24	26	30	32	18	38	44
	11.62	22	22	26	16	24	32	26	40
	11.64	18	16	18	16	26	36	36	40
	11.66	14	34	22	18	32	22	24	36
	11.68	16	24	34	34	26	22	26	42
	11.7	22	18	26	24	20	22	32	52
	11.72	24	26	32	20	26	34	26	46
	11.74	26	22	26	26	16	20	26	52
	11.76	26	18	24	24	22	32	30	48
	11.78	26	24	22	28	24	24	26	44
	11.8	22	24	22	26	22	32	28	48
	11.82	18	24	26	40	18	26	38	48
	11.84	28	26	18	22	26	28	14	30
	11.86	18	26	14	26	24	24	24	44
	11.88	24	24	30	34	14	28	26	46
	11.9	20	28	34	28	24	22	28	38
	11.92	18	24	14	24	24	30	28	28
	11.94	28	26	30	32	20	30	24	38
	11.96	26	20	28	22	24	28	28	40
	11.98	16	24	34	32	16	30	30	44
	12	14	30	28	26	30	34	26	32
	12.02	28	20	30	24	18	22	34	50
	12.04	30	20	18	34	20	28	28	46
	12.06	24	28	18	40	26	26	22	42
	12.08	24	24	22	24	22	38	34	26
	12.1	32	26	20	24	32	30	30	36
	12.12	32	22	22	28	16	26	22	32
	12.14	20	22	24	28	26	32	40	44
	12.16	24	26	22	24	24	28	26	36
	12.18	22	24	34	24	20	14	26	38
	12.2	26	22	24	22	28	30	24	44
	12.22	18	28	26	18	22	32	30	40
	12.24	24	14	22	24	26	36	24	34
	12.26	26	14	30	22	36	26	44	50
	12.28	24	28	20	28	18	28	28	40
	12.3	32	20	34	32	28	24	26	36
	12.32	24	22	28	24	26	30	28	36
	12.34	20	22	32	30	30	36	22	50
	12.36	16	26	32	30	24	22	34	38
	12.38	22	22	24	30	24	38	30	44
	12.4	24	24	34	20	20	36	24	40
	12.42	32	18	26	24	18	32	32	40
	12.44	18	22	22	26	22	24	28	52
	12.46	28	22	22	24	20	26	36	46
	12.48	22	22	18	24	26	32	36	48
	12.5	26	22	24	20	32	34	30	48
	12.52	16	26	24	28	24	32	24	48
	12.54	24	28	26	24	24	22	16	46
	12.56	20	16	26	26	22	26	26	32
	12.58	30	24	18	34	34	22	28	46
	12.6	26	34	24	30	26	26	26	38
	12.62	14	28	24	30	22	24	24	60
	12.64	16	28	28	24	14	24	34	48
	12.66	28	24	28	26	24	24	36	56
	12.68	24	28	28	20	24	32	34	78
	12.7	24	28	26	24	24	28	28	60
	12.72	20	32	24	26	28	30	32	50
	12.74	20	24	28	26	20	30	34	48
	12.76	26	22	16	34	18	30	24	38
	12.78	20	26	16	16	32	40	26	48
	12.8	36	24	20	34	18	28	26	46
	12.82	28	30	28	24	20	14	38	56
	12.84	22	24	28	32	18	32	32	52
	12.86	28	24	18	20	26	18	44	44
	12.88	22	32	24	28	28	36	32	44
	12.9	22	16	26	32	18	26	36	48
	12.92	24	18	22	28	22	32	32	50
	12.94	14	22	26	20	30	32	34	46
	12.96	22	18	18	28	36	32	36	52
	12.98	40	24	32	32	22	26	28	36
	13	24	20	22	22	30	28	32	46
	13.02	20	20	26	24	24	26	34	38
	13.04	28	22	40	28	24	28	30	36
	13.06	20	26	34	16	22	28	34	40
	13.08	24	30	26	34	22	20	24	46
	13.1	26	24	26	24	30	24	28	46
	13.12	22	26	22	22	18	32	32	64
	13.14	22	20	20	22	22	36	30	66
	13.16	16	26	28	22	24	26	28	70
	13.18	24	20	28	28	30	40	26	56
	13.2	22	22	30	14	24	36	38	54
	13.22	24	18	24	30	34	24	36	52
	13.24	26	28	24	28	22	38	40	46
	13.26	30	22	22	30	24	26	34	46
	13.28	18	30	22	26	32	30	36	52
	13.3	18	26	30	22	24	30	34	48
	13.32	18	16	30	34	18	36	34	52
	13.34	20	22	26	24	18	26	36	44
	13.36	26	30	42	34	24	40	28	44
	13.38	28	28	28	16	28	26	32	42
	13.4	24	24	22	32	18	24	34	38
	13.42	30	30	20	28	24	30	30	46
	13.44	28	22	22	28	24	32	22	38
	13.46	24	24	26	24	26	28	34	56
	13.48	30	24	20	30	24	28	34	38
	13.5	30	20	26	36	36	24	30	44
	13.52	30	24	34	34	22	34	40	40
	13.54	30	22	26	26	32	20	32	46
	13.56	22	24	38	34	32	20	36	46
	13.58	32	30	32	18	22	34	36	50
	13.6	26	30	18	32	38	30	30	54
	13.62	36	28	24	30	20	42	38	38
	13.64	26	24	34	32	28	42	30	52
	13.66	16	34	26	42	40	28	42	40
	13.68	40	34	28	34	28	36	40	36
	13.7	38	24	30	38	26	30	30	42
	13.72	38	42	32	50	22	34	52	50
	13.74	32	38	36	44	38	36	42	52
	13.76	38	38	46	26	32	30	48	56
	13.78	48	32	42	30	40	30	30	52
	13.8	38	30	50	22	28	40	50	50
	13.82	44	40	30	36	38	32	42	50
	13.84	54	38	26	22	34	44	32	40
	13.86	42	28	40	22	34	48	44	58
	13.88	34	30	20	30	42	42	44	36
	13.9	38	30	30	28	42	28	46	40
	13.92	32	40	22	30	22	32	36	36
	13.94	30	26	28	26	36	36	32	64
	13.96	32	34	50	40	34	34	30	40
	13.98	36	32	22	28	18	36	42	46
	14	36	40	44	34	30	34	22	58
	14.02	24	38	42	42	32	28	36	42
	14.04	40	30	40	52	30	38	42	46
	14.06	44	36	50	42	38	30	30	34
	14.08	30	34	34	50	22	38	28	48
	14.1	34	42	42	46	44	34	44	40
	14.12	38	54	46	56	32	54	32	46
	14.14	42	36	44	64	36	40	38	50
	14.16	50	46	58	68	50	54	48	56
	14.18	54	56	86	68	50	28	44	50
	14.2	68	74	56	76	44	44	60	46
	14.22	78	64	92	86	62	50	54	54
	14.24	70	72	100	90	54	38	42	50
	14.26	84	104	102	94	60	58	56	54
	14.28	114	94	144	126	60	74	66	40
	14.3	98	94	144	172	94	84	72	52
	14.32	126	134	168	170	86	82	82	66
	14.34	124	150	200	188	114	108	68	52
	14.36	166	182	226	214	102	92	96	56
	14.38	178	170	232	268	138	128	84	44
	14.4	198	192	248	308	144	136	100	42
	14.42	264	280	330	358	160	142	120	44
	14.44	276	400	420	402	210	170	154	46
	14.46	368	516	452	536	250	174	158	58
	14.48	430	558	614	636	292	186	190	58
	14.5	466	682	754	752	326	258	202	56
	14.52	648	718	848	944	390	262	246	40
	14.54	748	844	1034	1150	422	348	282	54
	14.56	918	1048	1178	1224	484	410	360	68
	14.58	958	1172	1264	1186	564	522	426	52
	14.6	1108	1280	1362	1174	650	676	490	50
	14.62	1274	1342	1316	1208	706	852	550	52
	14.64	1356	1328	1168	1292	724	1128	568	50
	14.66	1328	1382	966	1240	866	1316	692	56
	14.68	1320	1404	764	918	910	1428	750	50
	14.7	1236	1242	488	594	938	1420	834	54
	14.72	1178	878	314	316	862	1306	806	46
	14.74	934	552	170	122	756	1064	694	52
	14.76	780	288	124	84	566	836	614	54
	14.78	486	134	88	82	360	620	484	58
	14.8	278	82	68	72	212	456	324	50
	14.82	168	100	58	60	108	298	192	48
	14.84	94	72	56	40	78	192	122	46
	14.86	82	58	44	60	60	128	90	56
	14.88	88	58	50	40	56	84	74	56
	14.9	56	32	50	42	40	66	60	56
	14.92	48	40	42	28	60	68	54	52
	14.94	56	48	24	54	44	56	60	54
	14.96	36	38	32	42	44	52	58	60
	14.98	48	42	38	32	40	48	54	50
	15	44	32	26	26	40	52	48	56
	15.02	44	32	24	34	38	42	46	48
	15.04	42	40	28	36	44	40	46	64
	15.06	40	28	38	34	22	44	36	46
	15.08	30	32	30	28	30	42	32	52
	15.1	30	32	38	24	30	26	40	64
	15.12	34	26	32	34	40	30	36	60
	15.14	24	28	24	26	42	28	34	50
	15.16	26	20	24	24	28	40	34	60
	15.18	30	28	24	28	20	40	42	58
	15.2	26	32	20	32	30	32	46	64
	15.22	26	24	34	36	26	32	34	52
	15.24	32	42	22	30	18	32	42	72
	15.26	32	22	40	38	28	38	38	50
	15.28	30	22	26	30	30	48	36	60
	15.3	24	22	28	28	34	50	38	56
	15.32	28	32	26	28	32	46	50	56
	15.34	30	30	26	36	30	36	48	56
	15.36	16	30	24	28	30	44	34	62
	15.38	30	28	32	38	26	30	42	48
	15.4	28	28	22	28	20	40	48	56
	15.42	32	26	16	26	26	36	42	40
	15.44	20	24	32	30	40	42	38	56
	15.46	26	26	24	28	22	40	44	50
	15.48	24	32	20	26	28	48	36	68
	15.5	18	40	30	34	28	40	42	46
	15.52	24	32	22	32	40	44	28	62
	15.54	26	32	26	30	30	40	50	64
	15.56	22	30	32	24	32	34	36	72
	15.58	26	32	20	36	24	42	42	60
	15.6	30	30	26	24	26	48	38	56
	15.62	30	30	32	20	40	38	34	56
	15.64	24	32	34	28	32	24	46	56
	15.66	22	30	36	22	36	24	34	70
	15.68	24	36	24	20	32	34	36	54
	15.7	22	34	32	28	24	36	40	64
	15.72	30	22	30	30	30	38	48	50
	15.74	22	26	38	26	26	38	30	52
	15.76	32	32	18	28	34	36	42	66
	15.78	20	28	26	32	24	34	38	60
	15.8	16	28	24	26	22	56	46	74
	15.82	28	16	34	30	30	46	46	70
	15.84	18	26	42	22	34	38	46	60
	15.86	32	30	20	40	34	36	38	56
	15.88	26	26	18	24	28	32	46	58
	15.9	30	32	26	36	34	54	42	50
	15.92	22	34	26	20	28	34	36	60
	15.94	30	32	30	34	30	36	34	62
	15.96	30	26	26	26	32	28	54	64
	15.98	34	32	18	26	30	34	54	56
	16	24	20	28	38	28	38	36	66
	16.02	20	32	12	32	22	32	40	54
	16.04	34	26	20	28	34	34	40	50
	16.06	24	44	26	20	32	42	40	68
	16.08	30	30	32	26	36	38	40	54
	16.1	36	32	26	20	24	40	44	48
	16.12	24	28	28	18	30	36	56	60
	16.14	26	24	32	24	30	42	48	66
	16.16	24	24	32	30	34	40	30	62
	16.18	32	30	26	28	36	32	36	60
	16.2	30	26	26	26	32	40	36	60
	16.22	22	38	24	36	24	36	54	54
	16.24	28	26	22	32	28	40	44	58
	16.26	30	28	22	28	28	34	56	64
	16.28	18	30	30	26	32	34	48	60
	16.3	42	30	24	26	24	36	44	84
	16.32	34	28	30	36	32	32	32	48
	16.34	36	26	26	38	32	38	44	58
	16.36	24	22	28	26	34	54	38	58
	16.38	28	28	20	32	34	46	44	66
	16.4	24	20	38	30	24	54	50	64
	16.42	24	28	34	36	26	44	46	72
	16.44	18	36	22	38	36	32	40	72
	16.46	34	42	30	28	32	42	44	68
	16.48	30	30	36	34	32	48	60	82
	16.5	22	24	28	26	30	36	54	52
	16.52	34	28	24	30	28	38	48	58
	16.54	22	30	24	20	28	34	38	54
	16.56	32	36	30	24	32	42	42	56
	16.58	20	30	28	34	30	30	62	60
	16.6	20	18	34	26	32	50	46	60
	16.62	28	28	32	32	28	44	32	64
	16.64	40	30	32	28	28	44	46	52
	16.66	16	24	30	34	22	38	50	72
	16.68	30	22	32	36	26	40	54	68
	16.7	24	26	38	28	32	46	48	78
	16.72	28	32	26	34	34	36	46	66
	16.74	28	28	22	32	32	40	42	64
	16.76	36	30	30	22	34	32	42	94
	16.78	28	24	40	22	40	32	46	136
	16.8	24	28	30	36	24	44	54	164
	16.82	30	34	44	24	28	40	56	138
	16.84	24	24	32	34	38	38	50	142
	16.86	24	28	30	46	32	32	40	100
	16.88	24	22	30	28	26	54	38	94
	16.9	24	28	38	34	36	44	48	62
	16.92	30	26	32	38	32	48	52	70
	16.94	28	30	36	40	30	40	38	76
	16.96	28	34	30	34	34	36	40	66
	16.98	26	32	26	36	26	50	48	64
	17	32	22	40	26	36	42	40	64
	17.02	24	24	32	36	30	36	50	62
	17.04	28	32	24	32	26	58	46	64
	17.06	30	30	38	38	24	48	40	48
	17.08	20	38	28	36	38	40	66	60
	17.1	32	30	28	36	38	34	48	58
	17.12	36	22	34	40	36	44	50	50
	17.14	24	24	24	28	42	46	50	62
	17.16	32	32	32	42	26	50	50	62
	17.18	36	24	28	34	30	40	50	86
	17.2	28	34	28	34	40	46	60	54
	17.22	28	34	32	28	42	42	48	82
	17.24	26	28	44	38	36	42	38	52
	17.26	28	24	22	32	38	48	40	50
	17.28	30	26	30	32	32	42	42	68
	17.3	42	32	28	32	32	46	38	70
	17.32	24	36	36	38	46	50	48	64
	17.34	30	30	28	34	46	52	46	66
	17.36	28	30	32	32	26	44	58	50
	17.38	30	30	22	28	30	50	48	68
	17.4	32	32	32	32	30	52	58	70
	17.42	22	34	32	24	20	46	58	68
	17.44	22	30	28	44	20	56	56	58
	17.46	22	32	38	28	36	48	46	72
	17.48	34	36	40	18	30	60	44	72
	17.5	30	28	28	40	26	60	46	78
	17.52	38	28	36	24	36	40	42	56
	17.54	30	34	42	26	42	46	62	64
	17.56	34	32	36	24	26	44	52	60
	17.58	30	20	38	36	36	52	52	66
	17.6	22	22	28	34	40	48	46	76
	17.62	34	30	28	32	34	42	50	60
	17.64	32	36	42	36	36	40	46	66
	17.66	24	38	30	28	34	34	60	70
	17.68	20	26	36	26	38	62	52	58
	17.7	30	34	36	30	32	36	52	56
	17.72	30	22	34	36	34	38	50	66
	17.74	24	32	32	32	42	52	54	66
	17.76	26	32	28	44	42	46	48	56
	17.78	26	32	30	28	38	36	56	60
	17.8	30	26	32	36	36	38	42	54
	17.82	36	30	28	36	32	44	62	70
	17.84	32	32	24	34	32	44	54	68
	17.86	34	32	34	38	34	54	58	68
	17.88	32	40	40	30	38	44	48	62
	17.9	22	36	24	32	46	58	54	66
	17.92	32	34	40	40	42	66	54	68
	17.94	26	32	30	34	40	48	48	72
	17.96	34	30	44	36	40	64	62	64
	17.98	30	20	24	32	34	54	54	80
	18	36	36	28	36	40	42	58	86
	18.02	32	30	30	32	34	38	60	82
	18.04	28	32	28	30	36	40	58	82
	18.06	36	26	28	38	32	50	40	74
	18.08	28	30	52	30	46	46	64	62
	18.1	34	36	22	34	40	46	56	64
	18.12	30	38	38	32	38	48	58	82
	18.14	34	52	40	44	46	42	54	70
	18.16	30	28	42	36	28	38	54	72
	18.18	30	24	36	34	36	48	56	68
	18.2	30	36	38	36	38	50	76	78
	18.22	36	46	36	36	46	56	52	98
	18.24	24	28	42	28	36	62	66	64
	18.26	24	26	28	42	36	56	54	86
	18.28	26	30	54	34	44	58	52	58
	18.3	30	46	40	36	34	44	50	62
	18.32	38	42	48	30	38	52	64	78
	18.34	32	34	42	40	52	48	50	64
	18.36	32	48	36	32	42	58	60	78
	18.38	30	28	44	28	54	48	62	70
	18.4	36	42	38	38	32	58	56	76
	18.42	22	38	38	34	42	40	52	76
	18.44	38	50	36	42	38	46	60	74
	18.46	30	34	48	50	36	48	64	80
	18.48	46	32	40	32	36	72	50	72
	18.5	30	40	50	32	32	66	48	68
	18.52	40	32	40	30	32	66	62	88
	18.54	22	46	40	34	26	44	54	82
	18.56	36	42	30	40	38	54	68	80
	18.58	24	46	30	32	36	48	64	88
	18.6	28	26	40	46	50	52	56	66
	18.62	32	32	44	32	40	52	62	84
	18.64	38	32	38	42	42	66	54	70
	18.66	30	34	36	44	44	54	72	84
	18.68	40	50	42	40	36	44	52	74
	18.7	30	44	36	34	34	52	62	92
	18.72	24	40	34	42	32	48	60	70
	18.74	44	34	34	30	36	56	74	64
	18.76	30	38	38	42	44	48	56	78
	18.78	40	54	38	60	40	62	54	82
	18.8	30	32	40	42	30	56	52	84
	18.82	38	42	38	42	42	42	72	86
	18.84	38	34	30	40	34	48	66	84
	18.86	28	40	26	36	42	44	76	102
	18.88	52	40	40	42	38	64	70	104
	18.9	42	52	40	52	46	60	66	96
	18.92	32	42	56	38	48	64	68	88
	18.94	42	42	44	54	44	58	72	104
	18.96	36	44	46	62	60	58	72	98
	18.98	34	36	42	70	40	62	66	88
	19	38	44	46	56	52	58	66	90
	19.02	36	40	58	72	44	50	80	72
	19.04	44	52	60	56	42	58	80	76
	19.06	58	48	52	74	58	54	60	86
	19.08	54	58	58	86	50	78	72	78
	19.1	54	74	82	74	54	58	66	70
	19.12	74	66	92	90	52	66	60	68
	19.14	78	74	92	92	72	56	80	72
	19.16	68	90	104	122	62	76	74	82
	19.18	96	94	128	124	76	78	92	78
	19.2	106	116	128	134	86	78	106	70
	19.22	112	124	142	150	94	94	108	70
	19.24	134	154	146	176	98	100	110	86
	19.26	144	178	206	216	124	150	108	66
	19.28	176	182	234	216	138	142	106	80
	19.3	216	208	264	268	140	134	138	94
	19.32	270	336	306	348	178	122	126	86
	19.34	286	476	370	412	210	164	190	86
	19.36	368	572	444	582	286	158	204	80
	19.38	468	696	608	802	344	186	266	76
	19.4	568	802	692	992	526	254	296	82
	19.42	714	810	932	1230	624	314	346	80
	19.44	890	822	1136	1360	738	392	374	94
	19.46	996	872	1390	1438	838	508	504	82
	19.48	1258	970	1516	1414	892	632	626	82
	19.5	1436	1074	1620	1366	1034	670	626	74
	19.52	1618	1054	1686	1254	1140	740	784	78
	19.54	1660	1112	1602	1148	1308	868	894	94
	19.56	1802	1192	1448	916	1394	964	1008	90
	19.58	1872	1170	1156	748	1408	1052	1094	74
	19.6	1906	1086	928	512	1406	1294	1200	84
	19.62	1706	870	646	306	1252	1392	1248	96
	19.64	1516	648	412	188	1142	1334	1304	110
	19.66	1236	412	272	124	1012	1174	1170	104
	19.68	960	278	188	132	886	972	1072	114
	19.7	640	166	128	118	588	810	850	114
	19.72	428	150	122	116	434	658	600	130
	19.74	308	110	118	138	282	438	434	120
	19.76	194	130	110	122	172	278	248	110
	19.78	158	124	118	124	138	222	198	106
	19.8	108	132	146	126	122	168	146	106
	19.82	146	170	142	176	116	112	142	86
	19.84	180	168	156	168	122	126	146	68
	19.86	156	174	188	214	110	142	120	76
	19.88	164	160	204	226	126	126	132	98
	19.9	202	212	268	318	134	154	146	92
	19.92	214	210	286	376	190	160	148	86
	19.94	276	242	316	500	176	202	170	86
	19.96	334	338	394	638	246	228	196	84
	19.98	370	496	520	798	240	230	200	86
	20	460	556	666	956	268	258	250	86
	20.02	584	704	806	1014	360	322	312	80
	20.04	756	834	972	1244	450	378	330	80
	20.06	908	926	1222	1368	554	480	384	82
	20.08	1144	1120	1488	1462	682	556	506	88
	20.1	1296	1330	1704	1650	798	698	578	86
	20.12	1494	1514	1744	1602	928	790	704	90
	20.14	1610	1682	1870	1592	944	948	736	90
	20.16	1708	1868	1606	1348	1150	1020	886	82
	20.18	1880	1824	1568	1070	1224	1068	978	76
	20.2	1952	1688	1296	758	1370	1086	1048	86
	20.22	1900	1342	960	472	1436	1102	1148	84
	20.24	1792	1010	688	286	1414	1076	1132	90
	20.26	1600	696	440	158	1354	1024	1040	88
	20.28	1316	456	274	116	1050	994	980	82
	20.3	996	264	206	98	774	862	782	82
	20.32	686	188	142	102	534	734	666	106
	20.34	426	110	112	86	384	530	442	96
	20.36	250	108	82	70	232	370	302	88
	20.38	184	86	94	72	158	246	188	92
	20.4	106	74	78	70	108	140	154	102
	20.42	98	58	58	62	98	116	112	100
	20.44	90	74	78	66	80	110	100	88
	20.46	66	58	54	56	90	84	100	104
	20.48	84	66	52	60	68	88	104	114
	20.5	74	70	64	46	56	78	96	88
	20.52	64	62	46	56	70	94	82	86
	20.54	48	58	52	74	56	78	76	118
	20.56	46	46	52	62	60	76	84	90
	20.58	58	60	50	38	50	72	68	100
	20.6	50	42	56	50	58	78	70	84
	20.62	38	50	40	56	44	62	66	96
	20.64	46	46	48	52	44	68	64	90
	20.66	52	60	42	46	56	74	78	88
	20.68	52	36	40	44	48	66	58	90
	20.7	32	40	52	54	68	62	68	80
	20.72	42	60	44	48	58	78	68	70
	20.74	50	46	38	46	56	62	78	90
	20.76	44	50	36	36	54	62	64	92
	20.78	44	38	50	56	52	60	66	94
	20.8	44	38	50	52	44	54	74	96
	20.82	46	38	46	42	46	74	74	80
	20.84	44	40	52	58	42	60	66	102
	20.86	38	42	42	44	52	58	60	100
	20.88	44	54	40	54	52	62	68	114
	20.9	42	32	50	42	50	46	64	168
	20.92	44	42	52	42	40	68	54	136
	20.94	40	42	42	48	48	58	74	158
	20.96	46	36	44	36	38	66	54	112
	20.98	30	38	36	52	46	56	68	106
	21	38	40	46	52	44	58	66	88
	21.02	42	48	36	38	42	64	82	88
	21.04	46	52	42	54	40	54	56	116
	21.06	48	38	42	52	58	56	66	110
	21.08	50	32	44	50	42	58	54	78
	21.1	40	32	44	34	46	66	66	92
	21.12	42	40	50	50	48	58	88	78
	21.14	28	42	46	44	36	74	72	90
	21.16	34	48	38	38	46	56	68	110
	21.18	34	40	44	46	42	60	78	100
	21.2	26	36	32	42	60	54	60	104
	21.22	30	44	36	50	50	68	64	94
	21.24	44	44	56	58	32	70	68	108
	21.26	34	46	42	36	52	74	68	74
	21.28	40	40	46	36	44	60	74	90
	21.3	36	36	34	48	50	70	70	88
	21.32	30	40	64	40	48	58	70	124
	21.34	36	44	42	42	46	54	70	94
	21.36	38	32	38	44	52	64	58	112
	21.38	36	40	50	42	54	58	74	98
	21.4	38	38	42	54	50	66	70	110
	21.42	46	38	44	50	42	42	76	92
	21.44	28	40	52	40	40	44	72	100
	21.46	36	36	40	54	40	64	76	94
	21.48	38	46	34	50	48	54	68	96
	21.5	36	48	40	40	34	56	60	82
	21.52	46	48	38	60	38	66	74	114
	21.54	42	38	40	34	36	68	56	108
	21.56	36	46	42	44	52	46	60	76
	21.58	42	30	46	48	44	70	66	98
	21.6	38	52	32	34	44	64	48	98
	21.62	32	42	40	30	56	60	68	78
	21.64	52	50	44	38	42	62	62	86
	21.66	28	42	34	46	48	50	68	88
	21.68	32	46	52	52	36	50	60	88
	21.7	40	46	40	44	60	62	74	76
	21.72	32	40	28	40	44	54	58	78
	21.74	34	40	42	34	60	62	70	98
	21.76	50	44	36	52	46	60	70	86
	21.78	40	34	46	44	46	56	60	98
	21.8	44	50	42	46	52	60	56	100
	21.82	42	38	54	50	36	64	58	88
	21.84	30	42	40	54	54	56	64	92
	21.86	30	54	52	52	46	50	64	90
	21.88	36	52	42	50	40	54	66	98
	21.9	30	44	48	52	38	48	56	100
	21.92	30	50	42	66	44	42	76	110
	21.94	46	34	46	54	46	64	80	90
	21.96	36	32	42	36	52	50	66	82
	21.98	46	48	50	44	46	52	60	82
	22	30	44	46	40	56	62	72	94
	22.02	34	42	44	66	54	60	64	92
	22.04	62	46	56	60	44	52	66	84
	22.06	38	52	54	46	68	54	68	96
	22.08	34	42	40	34	38	52	58	108
	22.1	40	50	48	38	48	56	80	98
	22.12	48	50	44	46	58	58	84	88
	22.14	32	56	46	48	36	62	48	82
	22.16	26	38	48	50	46	60	52	98
	22.18	46	36	48	42	48	50	40	90
	22.2	38	46	44	34	38	54	66	86
	22.22	40	38	56	48	50	40	68	78
	22.24	40	42	36	42	42	50	76	102
	22.26	42	40	54	46	60	50	64	72
	22.28	32	50	34	42	42	56	68	90
	22.3	40	34	28	40	40	70	72	108
	22.32	38	42	42	52	44	56	70	100
	22.34	38	42	46	52	34	52	56	90
	22.36	52	26	48	38	42	44	78	80
	22.38	50	52	40	52	50	42	58	78
	22.4	36	46	48	40	44	58	74	70
	22.42	46	50	48	46	50	46	52	94
	22.44	30	48	44	52	50	44	70	102
	22.46	46	40	48	44	46	72	66	82
	22.48	48	44	28	54	46	54	56	92
	22.5	26	40	46	54	52	64	68	74
	22.52	40	36	50	36	44	40	68	84
	22.54	30	56	60	48	42	54	76	72
	22.56	44	44	52	46	50	66	58	88
	22.58	42	40	42	44	52	58	44	90
	22.6	44	36	60	38	42	52	76	84
	22.62	40	44	30	40	38	60	66	82
	22.64	36	36	52	38	42	64	76	86
	22.66	42	36	48	44	50	54	68	78
	22.68	34	34	46	42	46	48	64	92
	22.7	34	46	48	42	52	54	48	84
	22.72	30	38	42	36	46	48	58	86
	22.74	44	42	40	46	42	52	62	68
	22.76	36	36	36	46	46	50	70	94
	22.78	34	46	42	42	46	54	70	80
	22.8	32	30	52	34	36	68	60	66
	22.82	38	36	44	54	62	54	58	80
	22.84	38	36	44	50	42	60	56	90
	22.86	40	32	42	48	50	60	62	90
	22.88	40	46	44	46	56	54	68	94
	22.9	38	38	42	54	48	48	60	100
	22.92	28	42	30	32	52	54	46	104
	22.94	52	52	42	46	48	72	58	78
	22.96	26	34	52	44	54	60	44	70
	22.98	36	48	46	50	46	54	72	86
	23	48	54	34	54	50	56	56	80
	23.02	36	28	60	40	40	50	62	66
	23.04	38	38	38	46	40	52	70	80
	23.06	36	54	56	40	62	48	64	90
	23.08	40	48	38	52	50	42	72	74
	23.1	52	52	48	44	56	56	72	76
	23.12	36	42	42	44	52	54	52	86
	23.14	36	56	38	48	50	50	50	70
	23.16	28	48	56	46	44	56	72	88
	23.18	50	54	46	44	52	48	60	78
	23.2	36	50	44	48	34	52	62	80
	23.22	40	44	50	54	38	46	48	82
	23.24	42	46	38	50	52	42	58	84
	23.26	40	40	56	46	40	42	68	92
	23.28	32	62	46	42	50	50	64	92
	23.3	30	54	44	56	46	62	52	76
	23.32	46	42	44	48	56	38	50	80
	23.34	50	54	46	46	54	54	54	80
	23.36	48	56	52	42	52	62	62	80
	23.38	50	38	36	50	46	76	78	84
	23.4	44	50	42	50	48	40	62	72
	23.42	44	46	72	52	44	62	64	74
	23.44	44	36	42	48	44	66	76	78
	23.46	40	62	34	42	48	46	68	70
	23.48	42	44	54	44	50	66	54	82
	23.5	36	48	44	40	52	42	58	78
	23.52	32	40	50	38	50	56	60	82
	23.54	36	36	46	52	52	58	54	72
	23.56	30	36	50	38	48	52	54	94
	23.58	44	42	54	50	48	50	60	80
	23.6	48	36	56	40	56	52	58	86
	23.62	44	34	50	54	48	60	68	68
	23.64	44	44	46	46	44	48	54	88
	23.66	40	48	46	56	50	56	68	76
	23.68	50	46	50	50	60	60	50	62
	23.7	32	46	40	44	50	54	58	84
	23.72	40	38	46	48	48	54	68	74
	23.74	44	42	52	42	58	50	62	76
	23.76	32	44	50	42	54	58	58	76
	23.78	32	34	54	46	38	56	56	62
	23.8	46	36	50	52	50	78	60	68
	23.82	34	52	48	58	54	58	58	58
	23.84	36	38	42	46	42	54	68	78
	23.86	38	52	38	56	52	60	60	78
	23.88	38	70	48	62	46	48	56	80
	23.9	52	44	54	56	50	64	72	72
	23.92	42	44	66	52	50	58	52	72
	23.94	40	48	42	46	56	52	64	88
	23.96	34	48	48	50	46	50	72	68
	23.98	44	42	52	70	52	52	72	82
	24	48	38	58	60	62	46	72	78
	24.02	50	48	56	60	54	42	60	56
	24.04	44	50	60	62	56	60	54	84
	24.06	46	58	62	58	42	56	64	82
	24.08	52	50	66	56	52	62	56	86
	24.1	54	64	58	70	58	54	50	84
	24.12	46	56	74	76	66	66	72	80
	24.14	66	62	86	68	70	62	70	78
	24.16	54	58	68	98	72	74	84	78
	24.18	54	70	82	110	52	78	74	98
	24.2	60	68	86	94	76	78	80	64
	24.22	98	68	100	128	72	74	76	80
	24.24	94	90	122	152	82	90	96	76
	24.26	120	98	144	154	106	90	98	66
	24.28	156	108	184	184	108	112	82	82
	24.3	164	146	242	226	122	118	116	78
	24.32	198	168	240	304	146	132	156	74
	24.34	244	208	312	346	184	174	152	88
	24.36	316	276	424	444	206	162	182	100
	24.38	398	348	496	546	290	218	244	116
	24.4	510	426	690	712	380	242	272	118
	24.42	658	516	772	974	448	292	302	112
	24.44	798	666	960	1076	570	362	370	110
	24.46	828	770	1026	1132	590	460	406	100
	24.48	980	890	1058	1124	652	594	540	90
	24.5	1120	904	1066	908	810	694	558	92
	24.52	1206	878	984	774	834	790	590	90
	24.54	1266	840	900	578	854	866	646	74
	24.56	1280	758	770	410	902	876	770	70
	24.58	1224	628	534	274	880	968	772	82
	24.6	1058	424	426	176	818	904	760	84
	24.62	944	324	320	122	762	868	712	82
	24.64	762	216	208	88	586	804	634	70
	24.66	550	152	152	76	436	682	522	80
	24.68	470	114	118	72	352	538	422	66
	24.7	264	84	98	78	248	410	320	68
	24.72	190	88	84	66	166	296	224	74
	24.74	138	62	62	66	116	212	168	82
	24.76	106	84	58	58	82	150	132	86
	24.78	80	54	74	70	80	108	96	82
	24.8	76	52	66	46	80	86	78	98
	24.82	76	60	68	64	74	74	84	94
	24.84	62	66	56	52	72	52	74	82
	24.86	58	50	58	54	64	80	72	94
	24.88	60	60	62	54	66	70	60	96
	24.9	48	52	50	58	60	58	66	78
	24.92	54	52	58	50	72	62	68	84
	24.94	46	60	46	52	64	60	62	78
	24.96	52	46	56	38	62	58	58	80
	24.98	54	54	36	46	64	70	50	72
	25	52	40	56	50	58	72	54	72
	25.02	50	40	62	54	48	64	64	74
	25.04	52	54	50	46	50	58	64	74
	25.06	48	46	50	40	48	58	52	64
	25.08	34	48	54	48	40	48	58	66
	25.1	44	48	52	48	44	60	68	74
	25.12	36	46	56	44	38	52	62	68
	25.14	58	50	40	46	58	66	66	74
	25.16	34	44	50	62	52	62	66	70
	25.18	38	58	36	60	54	32	56	78
	25.2	42	54	44	54	52	56	70	124
	25.22	38	32	46	44	42	56	66	132
	25.24	52	38	44	46	36	62	62	142
	25.26	42	34	42	46	48	60	50	144
	25.28	38	42	50	50	42	52	72	134
	25.3	40	30	58	32	42	42	56	122
	25.32	44	46	42	46	48	40	62	128
	25.34	40	36	52	54	36	50	68	106
	25.36	32	56	52	48	50	60	74	92
	25.38	42	30	40	48	56	48	58	76
	25.4	40	42	48	46	54	64	62	76
	25.42	52	44	40	34	52	48	74	68
	25.44	30	42	50	50	50	50	58	70
	25.46	34	42	42	48	28	50	64	86
	25.48	34	48	54	52	50	50	62	66
	25.5	36	50	38	46	44	54	54	70
	25.52	38	54	50	62	52	54	68	82
	25.54	34	32	56	56	48	54	48	76
	25.56	54	46	46	52	50	54	64	70
	25.58	36	44	42	60	52	66	66	58
	25.6	32	44	50	40	38	54	48	74
	25.62	44	50	52	48	40	70	64	70
	25.64	36	46	42	48	40	50	58	72
	25.66	44	44	44	44	38	56	62	66
	25.68	44	36	34	50	48	46	64	60
	25.7	38	38	46	40	48	64	58	64
	25.72	36	46	40	54	58	52	52	66
	25.74	30	40	56	52	50	36	62	76
	25.76	50	38	34	56	40	72	52	68
	25.78	44	36	48	48	40	46	70	70
	25.8	56	52	44	46	54	60	50	78
	25.82	34	38	54	58	42	58	54	82
	25.84	46	52	40	44	46	52	58	72
	25.86	42	36	58	54	48	38	40	52
	25.88	48	48	38	56	54	50	52	64
	25.9	40	50	42	40	52	52	48	80
	25.92	56	40	42	50	46	60	64	64
	25.94	36	54	44	44	58	58	40	60
	25.96	36	52	42	46	40	50	50	58
	25.98	22	48	36	46	60	44	60	68
	26	46	40	42	54	40	56	66	66
	26.02	32	48	44	52	36	62	56	72
	26.04	36	42	42	36	56	50	66	64
	26.06	50	46	44	30	68	44	46	66
	26.08	44	54	48	46	44	40	58	68
	26.1	38	46	44	56	54	44	52	70
	26.12	44	40	50	46	52	40	58	70
	26.14	38	56	42	38	46	54	58	70
	26.16	32	42	40	34	42	58	66	64
	26.18	50	52	42	48	62	56	52	64
	26.2	46	48	38	42	50	54	46	50
	26.22	46	42	42	50	42	70	56	82
	26.24	44	50	38	32	36	48	48	62
	26.26	42	44	38	44	50	46	46	76
	26.28	36	34	40	48	48	48	56	72
	26.3	44	42	46	42	56	58	52	78
	26.32	46	50	60	44	54	48	62	64
	26.34	46	48	44	34	52	58	62	62
	26.36	44	46	56	48	40	48	52	74
	26.38	36	52	44	36	40	46	70	76
	26.4	38	44	46	46	48	44	68	68
	26.42	40	38	42	40	42	60	50	66
	26.44	46	40	46	36	50	54	56	64
	26.46	38	62	56	44	52	56	50	74
	26.48	40	50	42	42	50	52	50	66
	26.5	48	40	36	46	48	48	56	64
	26.52	34	46	52	48	36	44	52	74
	26.54	28	50	50	46	40	54	66	76
	26.56	50	44	38	40	46	38	54	60
	26.58	42	36	50	50	42	52	50	64
	26.6	46	46	46	46	48	46	60	68
	26.62	40	48	46	46	64	60	62	64
	26.64	36	38	36	34	52	62	56	66
	26.66	44	42	52	46	56	48	70	64
	26.68	44	44	56	46	50	52	48	68
	26.7	44	52	44	48	32	56	54	70
	26.72	46	42	40	54	44	56	58	70
	26.74	48	46	46	46	44	46	50	62
	26.76	28	44	44	46	44	58	56	66
	26.78	52	44	42	50	60	54	46	64
	26.8	36	58	42	52	44	64	70	68
	26.82	32	50	46	42	42	46	36	72
	26.84	42	42	38	54	54	62	54	66
	26.86	38	44	44	46	46	50	60	62
	26.88	40	50	48	42	52	64	44	60
	26.9	44	50	54	42	46	32	52	62
	26.92	48	52	48	54	46	38	48	68
	26.94	44	44	50	52	58	50	60	60
	26.96	42	32	48	46	42	54	46	66
	26.98	50	70	54	58	46	50	60	64
	27	44	44	56	38	42	54	64	64
	27.02	32	38	54	50	44	52	54	68
	27.04	54	46	56	62	50	58	44	56
	27.06	46	54	52	46	46	58	58	60
	27.08	46	52	50	50	40	40	60	66
	27.1	38	52	26	52	54	56	64	68
	27.12	34	30	32	50	62	46	56	62
	27.14	40	46	62	52	46	46	60	52
	27.16	42	48	46	62	46	50	58	64
	27.18	32	40	52	52	38	48	42	74
	27.2	42	36	64	50	42	46	66	56
	27.22	46	42	50	58	56	32	56	78
	27.24	56	50	56	42	42	60	64	66
	27.26	60	52	52	54	48	58	72	56
	27.28	62	48	62	50	52	62	52	68
	27.3	54	48	48	36	44	42	56	74
	27.32	42	56	54	66	50	52	50	60
	27.34	24	46	48	54	50	54	56	70
	27.36	42	66	38	46	50	36	56	80
	27.38	56	52	52	54	56	42	60	56
	27.4	46	58	44	58	44	58	50	70
	27.42	42	54	46	60	50	60	48	68
	27.44	52	46	58	64	50	62	68	56
	27.46	56	64	52	60	54	66	58	64
	27.48	44	60	62	78	48	64	54	62
	27.5	46	76	54	74	44	60	58	64
	27.52	54	52	66	62	52	74	66	68
	27.54	70	62	94	102	64	66	76	68
	27.56	72	84	110	122	68	88	80	58
	27.58	84	100	108	122	76	72	80	68
	27.6	86	86	122	146	74	76	82	74
	27.62	112	108	142	210	80	90	80	68
	27.64	144	124	160	246	86	102	82	62
	27.66	132	152	220	308	138	98	94	60
	27.68	212	178	252	350	120	146	128	60
	27.7	252	286	332	390	164	188	134	62
	27.72	268	316	348	484	230	226	128	54
	27.74	346	400	404	518	232	272	174	54
	27.76	368	460	472	570	262	390	206	74
	27.78	424	498	488	580	306	472	238	70
	27.8	502	504	508	520	306	582	278	58
	27.82	524	486	440	456	352	712	282	68
	27.84	542	498	402	380	352	774	314	82
	27.86	510	426	336	300	372	790	328	60
	27.88	538	402	328	228	356	706	344	74
	27.9	476	266	218	178	344	650	342	52
	27.92	442	256	184	126	348	546	308	58
	27.94	404	186	152	128	288	494	248	46
	27.96	288	176	154	98	248	346	218	64
	27.98	264	146	144	102	214	246	196	54
	28	226	114	128	140	176	204	150	62
	28.02	172	112	138	176	142	170	142	48
	28.04	136	114	156	192	126	138	140	80
	28.06	172	148	160	256	126	146	118	64
	28.08	196	158	240	294	140	184	140	64
	28.1	242	220	276	356	140	186	146	66
	28.12	284	228	316	458	206	290	162	62
	28.14	370	322	416	556	248	364	200	60
	28.16	410	440	494	572	266	342	252	62
	28.18	480	558	536	610	326	322	270	72
	28.2	544	650	640	616	370	382	274	70
	28.22	660	732	660	554	370	440	338	66
	28.24	708	804	602	482	458	412	376	72
	28.26	710	758	532	372	508	446	412	56
	28.28	718	718	454	308	484	482	430	66
	28.3	642	592	388	222	520	446	450	56
	28.32	692	472	326	174	532	444	436	76
	28.34	582	376	226	114	498	418	424	84
	28.36	488	258	180	88	426	384	366	68
	28.38	412	214	132	82	334	324	324	74
	28.4	314	132	114	70	286	278	270	72
	28.42	236	82	78	48	214	194	206	70
	28.44	158	70	74	66	198	158	172	74
	28.46	138	74	68	54	118	132	122	78
	28.48	92	62	64	68	80	108	98	68
	28.5	84	74	50	56	72	92	86	78
	28.52	74	60	60	58	82	68	68	80
	28.54	48	58	68	56	64	62	66	64
	28.56	58	76	52	68	56	56	56	80
	28.58	48	56	62	58	60	74	62	58
	28.6	56	58	64	70	56	72	58	62
	28.62	56	46	58	60	56	60	78	44
	28.64	60	42	48	54	56	76	74	66
	28.66	50	60	70	42	42	50	70	62
	28.68	58	52	62	42	46	60	62	80
	28.7	56	60	48	56	52	56	76	68
	28.72	68	62	42	56	40	56	64	58
	28.74	56	48	46	50	48	58	60	86
	28.76	50	52	50	50	52	46	54	66
	28.78	46	62	46	58	48	42	68	58
	28.8	50	54	60	52	48	44	42	60
	28.82	26	48	68	50	38	46	60	72
	28.84	60	52	60	64	42	60	50	66
	28.86	46	50	56	48	44	58	78	58
	28.88	58	62	64	52	40	52	56	58
	28.9	60	52	52	50	52	56	52	54
	28.92	52	54	58	62	56	58	44	56
	28.94	40	60	42	60	58	62	52	70
	28.96	52	52	46	44	46	46	68	64
	28.98	52	48	66	56	46	74	68	42
	29	38	48	46	52	54	64	62	60
	29.02	50	48	56	64	66	56	60	56
	29.04	60	50	62	58	62	68	70	50
	29.06	56	56	56	66	38	44	58	52
	29.08	52	60	66	70	64	62	62	56
	29.1	58	68	52	64	56	76	66	60
	29.12	54	74	62	80	52	78	78	76
	29.14	42	66	64	70	66	64	60	42
	29.16	70	58	80	76	64	58	50	62
	29.18	66	76	88	90	70	80	66	62
	29.2	76	76	80	100	64	74	66	48
	29.22	76	84	102	106	62	84	66	60
	29.24	82	96	104	116	68	100	72	72
	29.26	86	110	126	110	86	96	78	50
	29.28	90	134	130	132	86	108	84	64
	29.3	130	130	182	164	120	128	108	52
	29.32	148	156	202	206	128	140	114	66
	29.34	176	236	236	250	122	128	102	48
	29.36	252	240	306	394	138	152	134	58
	29.38	294	338	380	462	194	204	180	52
	29.4	394	470	498	572	222	212	210	58
	29.42	468	630	708	708	332	242	252	50
	29.44	610	786	800	830	372	320	288	64
	29.46	714	906	928	890	442	444	336	44
	29.48	876	1004	1102	848	540	624	436	58
	29.5	882	1190	1164	896	614	1006	476	46
	29.52	1022	1180	1218	814	724	1350	548	78
	29.54	1148	1192	1110	652	652	1734	626	60
	29.56	1150	1116	1032	542	742	1928	718	64
	29.58	1200	1142	910	398	828	1782	746	70
	29.6	1200	920	710	352	786	1624	818	72
	29.62	1182	676	582	250	796	1676	846	68
	29.64	1060	548	430	182	744	1454	732	58
	29.66	952	432	338	156	606	1218	714	56
	29.68	742	328	268	112	468	932	596	46
	29.7	538	254	184	112	376	686	506	66
	29.72	390	162	116	86	336	550	376	58
	29.74	308	114	128	86	198	390	296	68
	29.76	224	102	72	58	158	280	258	36
	29.78	144	100	66	64	138	218	188	60
	29.8	120	86	76	62	90	144	142	66
	29.82	98	76	76	60	62	130	122	52
	29.84	90	66	70	56	68	114	90	60
	29.86	60	64	60	60	62	82	108	52
	29.88	60	68	52	50	78	106	84	70
	29.9	52	74	46	44	68	82	68	52
	29.92	76	58	58	70	72	82	80	58
	29.94	62	58	44	52	54	68	60	48
	29.96	50	72	50	48	58	70	64	52
	29.98	66	48	54	68	50	58	60	58
	30	56	54	58	64	54	58	68	60
	30.02	60	42	52	44	60	58	70	58
	30.04	60	62	48	54	54	50	62	56
	30.06	62	50	48	50	54	64	72	70
	30.08	54	66	50	46	62	52	62	64
	30.1	54	40	50	56	44	52	52	62
	30.12	52	48	62	52	54	54	64	52
	30.14	48	46	50	52	44	60	58	66
	30.16	58	54	50	44	52	46	48	50
	30.18	50	64	36	44	54	50	38	58
	30.2	54	48	48	52	38	58	52	56
	30.22	42	66	50	66	48	44	60	64
	30.24	54	50	44	50	48	52	48	76
	30.26	66	58	38	66	54	50	54	56
	30.28	40	42	48	62	52	48	50	62
	30.3	46	54	58	50	50	44	62	56
	30.32	54	42	50	46	36	66	62	46
	30.34	44	58	54	52	56	58	54	56
	30.36	56	50	50	64	48	62	60	60
	30.38	46	56	50	54	38	50	62	56
	30.4	56	60	64	54	44	54	56	56
	30.42	56	54	50	62	44	62	58	46
	30.44	56	54	54	50	44	52	56	56
	30.46	42	50	56	42	52	46	60	64
	30.48	60	46	58	60	44	54	70	56
	30.5	50	54	48	36	46	46	54	66
	30.52	56	50	38	68	48	48	60	74
	30.54	60	52	52	48	48	58	52	42
	30.56	44	54	56	56	54	50	64	64
	30.58	52	52	56	52	56	68	62	54
	30.6	38	54	42	48	56	64	74	60
	30.62	52	46	46	50	52	46	42	68
	30.64	42	40	42	58	56	58	64	64
	30.66	50	40	58	50	42	62	60	64
	30.68	42	64	60	58	48	56	60	48
	30.7	60	62	44	62	60	68	58	56
	30.72	56	62	62	74	60	66	66	68
	30.74	56	52	40	60	54	68	68	60
	30.76	50	58	64	68	54	72	78	46
	30.78	58	70	60	66	50	70	72	64
	30.8	54	66	58	76	60	74	98	56
	30.82	74	58	84	74	68	64	74	42
	30.84	64	48	62	78	72	68	74	52
	30.86	68	62	84	88	60	74	66	62
	30.88	80	64	84	102	78	70	76	82
	30.9	76	64	106	98	80	80	96	66
	30.92	120	88	102	138	82	98	90	66
	30.94	86	76	128	152	78	94	102	56
	30.96	126	100	156	178	92	122	116	44
	30.98	164	136	222	240	132	114	126	58
	31	182	150	262	308	158	138	150	42
	31.02	260	238	308	500	200	164	160	56
	31.04	350	364	384	658	230	180	194	60
	31.06	396	442	530	920	270	182	220	50
	31.08	480	506	626	898	336	230	242	60
	31.1	532	592	668	776	384	272	330	58
	31.12	672	670	734	734	486	322	360	46
	31.14	680	776	744	648	518	344	394	46
	31.16	738	794	650	654	536	396	408	88
	31.18	834	684	560	480	642	424	514	46
	31.2	832	622	556	322	694	448	520	58
	31.22	828	546	420	224	640	480	526	60
	31.24	810	456	342	214	592	460	536	62
	31.26	706	312	274	144	530	386	554	64
	31.28	530	238	186	124	456	398	454	64
	31.3	452	204	150	114	342	362	390	50
	31.32	352	164	170	122	258	308	332	56
	31.34	296	136	122	112	206	258	242	56
	31.36	248	148	126	142	172	192	190	54
	31.38	184	100	124	162	116	170	188	54
	31.4	138	114	148	236	120	144	142	66
	31.42	158	134	154	276	116	126	142	62
	31.44	192	184	200	348	128	146	126	68
	31.46	232	192	202	396	154	122	132	58
	31.48	238	226	268	376	168	126	140	54
	31.5	286	226	290	350	178	176	146	56
	31.52	280	274	294	352	178	180	178	62
	31.54	318	280	308	358	224	232	202	76
	31.56	308	296	306	284	266	240	236	52
	31.58	378	300	268	208	280	240	238	68
	31.6	362	310	248	224	284	220	250	54
	31.62	370	288	218	152	270	232	248	64
	31.64	336	252	166	124	286	248	260	46
	31.66	312	152	152	112	250	224	246	56
	31.68	232	170	126	80	214	186	226	54
	31.7	194	134	92	74	176	160	188	68
	31.72	170	122	92	70	144	142	170	50
	31.74	138	82	78	58	120	116	154	58
	31.76	110	58	54	64	84	126	120	66
	31.78	76	68	54	56	80	88	120	62
	31.8	70	62	68	46	60	90	82	56
	31.82	72	50	60	56	56	90	88	64
	31.84	68	50	54	56	58	66	66	66
	31.86	54	60	52	46	52	74	76	68
	31.88	50	50	52	48	46	62	62	60
	31.9	60	60	54	34	52	54	74	68
	31.92	50	64	56	52	64	48	64	60
	31.94	54	48	46	40	44	50	54	60
	31.96	64	62	56	58	54	56	58	62
	31.98	48	60	42	56	46	56	52	60
	32	52	50	54	44	50	52	60	64
	32.02	64	40	46	62	46	52	60	74
	32.04	40	42	42	62	50	60	46	74
	32.06	42	52	42	50	52	56	58	74
	32.08	42	42	52	64	50	48	44	56
	32.1	42	52	50	46	50	48	64	62
	32.12	56	48	64	44	44	56	66	60
	32.14	40	44	40	44	50	66	56	68
	32.16	52	46	48	56	48	40	64	58
	32.18	50	56	44	42	50	66	58	72
	32.2	48	44	48	44	58	52	66	50
	32.22	50	52	52	58	56	52	54	72
	32.24	54	44	46	46	48	60	52	54
	32.26	48	50	42	54	50	42	54	60
	32.28	56	54	44	60	54	54	64	72
	32.3	54	52	52	52	62	48	50	64
	32.32	52	44	42	42	44	66	60	62
	32.34	48	60	64	52	54	58	70	50
	32.36	54	50	68	68	52	46	64	48
	32.38	56	58	62	54	46	48	62	62
	32.4	68	52	70	62	58	56	64	64
	32.42	62	62	70	70	62	48	58	70
	32.44	70	72	78	70	78	62	74	60
	32.46	84	70	78	80	66	60	54	56
	32.48	68	78	80	94	72	74	76	58
	32.5	90	74	92	100	66	56	64	64
	32.52	104	104	110	120	72	68	76	50
	32.54	128	110	148	180	94	74	94	58
	32.56	130	146	176	212	100	96	96	68
	32.58	154	166	214	312	142	104	136	58
	32.6	176	218	280	400	146	108	114	52
	32.62	256	244	324	496	178	118	158	56
	32.64	290	302	406	628	210	156	188	38
	32.66	414	392	470	604	242	166	236	52
	32.68	418	434	550	588	288	214	250	66
	32.7	520	468	538	644	328	242	314	56
	32.72	578	528	604	582	392	282	348	48
	32.74	670	728	586	514	378	316	422	54
	32.76	686	912	528	448	444	320	468	58
	32.78	722	758	500	334	492	348	474	58
	32.8	718	632	438	260	464	390	450	42
	32.82	666	492	350	200	460	424	474	62
	32.84	600	512	280	138	400	416	460	54
	32.86	546	418	208	106	368	366	410	72
	32.88	426	300	164	72	300	364	348	50
	32.9	344	204	118	64	260	258	282	72
	32.92	252	140	80	52	172	216	240	50
	32.94	208	96	94	68	140	202	182	68
	32.96	140	70	84	60	114	148	140	56
	32.98	130	82	58	52	86	112	114	48
	33	92	76	68	62	68	82	80	70
	33.02	56	58	54	58	72	68	72	52
	33.04	68	66	58	48	48	62	58	52
	33.06	62	54	46	48	64	74	64	58
	33.08	60	40	44	42	68	62	56	80
	33.1	56	56	48	40	40	62	52	48
	33.12	54	64	46	60	62	50	66	62
	33.14	56	44	44	48	52	52	62	64
	33.16	44	52	56	46	64	66	68	78
	33.18	46	52	48	60	52	62	52	60
	33.2	50	56	32	30	54	52	48	64
	33.22	28	54	48	46	52	54	46	58
	33.24	56	46	38	56	54	50	42	58
	33.26	46	58	36	46	48	50	56	52
	33.28	38	40	56	44	40	50	66	60
	33.3	48	44	50	54	54	50	58	52
	33.32	48	44	34	42	40	54	54	72
	33.34	44	44	48	48	54	58	60	62
	33.36	44	50	42	42	34	38	52	48
	33.38	38	36	48	46	48	48	38	60
	33.4	28	36	30	46	50	58	42	52
	33.42	50	36	44	48	44	50	52	54
	33.44	54	50	44	52	40	56	48	60
	33.46	38	36	54	38	54	38	52	44
	33.48	46	48	38	46	36	46	54	58
	33.5	42	50	48	36	44	56	52	62
	33.52	42	50	42	44	30	54	52	60
	33.54	52	48	48	36	38	52	48	58
	33.56	48	36	46	38	44	56	50	56
	33.58	48	46	48	50	50	52	52	66
	33.6	58	48	48	56	52	38	36	76
	33.62	50	50	40	40	52	50	48	62
	33.64	40	42	48	46	38	40	42	54
	33.66	54	40	46	46	50	60	44	64
	33.68	36	42	38	44	42	52	46	68
	33.7	42	50	48	38	34	52	50	68
	33.72	40	56	36	42	52	52	44	60
	33.74	44	52	40	52	34	50	56	50
	33.76	44	48	36	52	54	44	44	64
	33.78	46	50	46	50	48	50	62	60
	33.8	48	56	38	32	36	36	44	58
	33.82	38	48	44	40	36	54	58	62
	33.84	46	42	40	44	38	52	52	80
	33.86	38	40	54	52	46	54	52	58
	33.88	38	46	44	26	48	48	56	58
	33.9	46	44	46	38	36	44	44	60
	33.92	40	44	44	46	52	46	60	64
	33.94	38	64	42	62	34	60	66	58
	33.96	36	46	44	62	46	48	44	48
	33.98	48	42	54	46	38	50	50	66
	34	42	50	48	58	48	52	58	76
	34.02	52	52	68	40	52	42	48	56
	34.04	48	64	52	54	52	58	54	62
	34.06	44	44	60	80	56	48	50	64
	34.08	60	66	68	106	48	50	52	68
	34.1	60	82	90	118	56	58	56	60
	34.12	94	86	86	120	48	54	64	68
	34.14	86	96	110	134	72	86	64	54
	34.16	104	102	118	126	68	76	64	50
	34.18	106	126	112	130	94	80	96	56
	34.2	130	132	162	134	82	78	92	40
	34.22	142	178	150	124	82	82	96	70
	34.24	138	156	138	104	118	94	100	46
	34.26	158	164	128	108	110	98	100	68
	34.28	164	166	118	86	132	138	110	52
	34.3	168	148	108	80	138	104	128	46
	34.32	134	122	94	60	140	120	98	52
	34.34	140	124	86	70	144	108	114	62
	34.36	130	84	72	52	96	114	110	70
	34.38	120	78	76	50	108	92	90	74
	34.4	96	58	52	58	106	92	86	52
	34.42	90	66	62	34	74	78	86	48
	34.44	78	44	48	36	72	70	66	46
	34.46	50	40	48	44	52	68	70	50
	34.48	72	46	44	48	62	58	68	52
	34.5	42	42	48	38	52	56	64	56
	34.52	46	48	44	36	42	46	56	52
	34.54	48	52	52	48	42	46	44	50
	34.56	56	48	42	36	36	46	56	46
	34.58	60	42	38	42	40	38	46	44
	34.6	52	38	38	44	36	58	68	58
	34.62	44	34	48	40	58	38	50	52
	34.64	40	60	38	52	44	50	50	60
	34.66	46	34	42	38	40	46	48	56
	34.68	56	58	42	54	40	42	56	58
	34.7	38	42	28	48	36	50	48	54
	34.72	42	36	46	42	50	54	58	62
	34.74	46	48	36	52	48	50	48	56
	34.76	38	38	34	46	44	68	52	48
	34.78	42	48	38	52	28	50	56	74
	34.8	38	34	38	36	42	44	46	54
	34.82	32	30	44	46	44	50	40	58
	34.84	44	46	44	36	52	46	42	60
	34.86	40	50	44	52	44	48	58	48
	34.88	34	46	44	48	50	50	44	68
	34.9	36	38	48	46	40	46	64	60
	34.92	50	40	36	44	56	40	48	56
	34.94	36	52	36	40	42	26	38	56
	34.96	34	38	32	30	42	56	58	56
	34.98	38	36	44	36	40	46	58	62
	35	48	32	46	44	46	44	50	64
	35.02	44	24	44	30	46	54	46	62
	35.04	36	46	48	36	44	44	40	58
	35.06	50	42	38	36	48	50	42	48
	35.08	48	52	38	40	34	56	56	58
	35.1	40	38	44	40	38	50	48	46
	35.12	38	64	44	46	40	50	50	60
	35.14	42	38	42	36	40	54	54	48
	35.16	34	40	38	38	40	42	54	66
	35.18	36	54	54	40	46	46	48	44
	35.2	56	28	40	40	36	46	38	52
	35.22	34	32	46	36	46	46	50	52
	35.24	48	36	42	46	40	48	54	60
	35.26	42	44	56	50	28	48	58	48
	35.28	54	36	38	34	36	40	54	58
	35.3	40	56	48	42	34	50	56	56
	35.32	38	46	36	50	26	54	40	52
	35.34	32	58	34	42	30	40	62	64
	35.36	54	36	38	36	34	36	44	68
	35.38	32	34	36	42	38	44	56	54
	35.4	38	38	24	44	36	52	48	60
	35.42	26	48	40	42	46	44	50	54
	35.44	44	38	46	42	40	40	58	52
	35.46	30	44	38	52	38	38	50	38
	35.48	36	28	44	42	42	40	44	54
	35.5	38	48	54	50	34	52	38	36
	35.52	44	54	38	34	36	40	48	48
	35.54	36	32	44	50	24	46	52	48
	35.56	50	30	40	38	48	38	54	48
	35.58	46	40	38	32	40	44	44	50
	35.6	34	48	38	40	38	50	58	56
	35.62	56	56	48	34	30	56	58	66
	35.64	42	40	42	24	52	46	60	50
	35.66	36	42	42	36	38	50	44	50
	35.68	40	44	38	40	38	38	34	52
	35.7	48	40	34	54	42	42	54	48
	35.72	32	40	40	38	46	42	64	54
	35.74	34	42	46	28	42	46	42	50
	35.76	30	48	24	44	52	40	46	56
	35.78	44	42	40	48	46	42	60	60
	35.8	38	40	50	56	30	64	46	56
	35.82	46	36	36	60	44	54	54	56
	35.84	34	36	48	48	40	40	66	62
	35.86	36	36	48	36	42	42	42	56
	35.88	52	42	34	42	44	46	64	50
	35.9	38	36	34	34	48	52	50	50
	35.92	36	44	30	46	32	42	42	66
	35.94	34	32	38	40	34	54	46	50
	35.96	44	46	32	42	42	36	52	58
	35.98	34	36	34	42	42	38	48	58
	36	44	48	42	50	44	40	56	62
	36.02	48	46	44	44	42	34	46	54
	36.04	48	34	32	40	42	42	58	50
	36.06	38	42	36	50	32	44	52	56
	36.08	44	52	26	34	44	56	46	58
	36.1	28	50	52	36	44	40	56	52
	36.12	36	44	40	40	40	62	58	48
	36.14	38	38	46	44	38	40	44	62
	36.16	42	44	40	36	40	44	36	46
	36.18	42	36	40	28	38	54	42	54
	36.2	32	32	38	30	26	52	56	68
	36.22	50	42	56	34	40	44	50	60
	36.24	38	54	38	34	50	40	46	56
	36.26	44	28	40	36	38	50	54	42
	36.28	38	32	42	52	28	44	44	62
	36.3	36	34	56	36	44	60	44	54
	36.32	46	38	40	38	40	54	54	38
	36.34	36	34	32	38	32	50	42	48
	36.36	46	54	46	32	44	42	38	46
	36.38	42	42	38	42	44	50	58	56
	36.4	36	34	50	38	50	44	52	36
	36.42	44	22	44	38	38	54	66	54
	36.44	30	46	38	44	42	44	54	50
	36.46	38	36	34	44	30	60	44	56
	36.48	32	38	50	40	46	48	58	50
	36.5	54	36	44	40	34	32	58	54
	36.52	36	48	34	32	44	40	52	60
	36.54	42	40	44	48	38	54	48	62
	36.56	42	42	38	44	42	46	46	42
	36.58	34	40	36	44	38	38	48	46
	36.6	42	60	42	44	42	44	36	52
	36.62	42	54	42	34	36	38	56	36
	36.64	32	46	28	42	34	48	64	46
	36.66	48	24	38	42	44	40	52	48
	36.68	40	38	30	50	38	38	44	48
	36.7	44	34	36	32	34	38	42	42
	36.72	48	52	34	34	40	46	50	42
	36.74	34	50	44	36	34	38	34	54
	36.76	40	38	44	44	42	54	54	58
	36.78	52	42	38	46	52	44	36	72
	36.8	40	40	46	40	44	54	58	48
	36.82	36	52	46	34	42	44	54	54
	36.84	36	40	38	38	34	58	56	56
	36.86	42	48	38	38	36	40	44	52
	36.88	40	34	38	50	30	42	44	58
	36.9	28	36	34	54	46	56	44	62
	36.92	42	52	38	40	36	52	44	48
	36.94	44	44	44	42	46	38	42	60
	36.96	32	46	48	42	44	48	52	42
	36.98	32	46	50	44	48	38	44	38
	37	46	46	48	44	42	46	46	48
	37.02	46	44	46	46	40	52	54	52
	37.04	46	42	54	48	46	46	42	56
	37.06	52	46	40	48	44	48	50	56
	37.08	50	64	40	46	52	46	76	36
	37.1	40	50	54	54	46	66	46	50
	37.12	66	38	58	54	42	48	52	58
	37.14	52	54	54	54	46	50	64	58
	37.16	52	54	66	60	70	66	56	50
	37.18	54	54	56	68	56	62	62	52
	37.2	56	68	70	66	52	52	52	50
	37.22	72	68	102	110	54	66	66	46
	37.24	76	76	108	122	68	60	80	48
	37.26	120	98	124	178	80	80	78	40
	37.28	122	144	132	248	110	108	96	54
	37.3	160	244	192	276	120	126	106	62
	37.32	206	340	256	272	156	138	116	64
	37.34	272	388	278	316	218	162	170	46
	37.36	284	376	288	296	252	214	180	52
	37.38	320	362	300	308	328	206	180	38
	37.4	330	406	320	282	350	238	222	48
	37.42	390	406	306	268	358	246	220	42
	37.44	410	412	290	222	394	238	252	56
	37.46	384	362	234	188	364	272	266	42
	37.48	416	306	200	154	362	254	266	54
	37.5	348	208	178	140	330	292	282	52
	37.52	294	210	156	102	250	272	236	38
	37.54	270	138	128	72	258	258	230	66
	37.56	220	132	102	68	216	214	184	54
	37.58	172	90	84	44	174	174	164	52
	37.6	166	94	56	42	154	148	136	64
	37.62	132	62	54	50	116	126	112	58
	37.64	106	64	52	64	76	134	116	42
	37.66	80	52	44	46	64	76	78	52
	37.68	54	40	40	46	42	72	82	40
	37.7	72	44	40	46	56	72	60	44
	37.72	54	54	38	36	50	44	64	46
	37.74	50	48	54	36	46	58	66	40
	37.76	56	38	28	46	40	56	76	42
	37.78	40	34	54	30	38	52	56	38
	37.8	44	54	50	40	50	50	50	54
	37.82	54	46	36	40	46	50	46	50
	37.84	56	40	36	40	38	58	56	42
	37.86	42	40	48	48	34	54	60	60
	37.88	36	44	46	32	46	54	50	42
	37.9	28	50	50	42	48	50	52	54
	37.92	30	46	34	40	28	50	60	46
	37.94	38	40	46	48	38	44	58	46
	37.96	40	34	36	38	52	54	62	34
	37.98	44	40	44	32	38	38	54	58
	38	34	42	40	34	42	52	50	58
	38.02	34	34	40	36	30	46	56	50
	38.04	50	42	48	48	40	54	50	36
	38.06	44	32	40	42	42	58	62	54
	38.08	44	46	44	50	40	42	56	50
	38.1	34	34	42	42	30	34	52	46
	38.12	40	36	38	36	62	54	56	42
	38.14	34	42	50	38	48	44	48	40
	38.16	48	58	40	34	46	52	54	46
	38.18	44	46	42	38	36	46	50	58
	38.2	40	48	28	36	36	38	56	48
	38.22	44	38	52	34	42	44	40	54
	38.24	50	54	36	50	40	48	44	44
	38.26	50	38	40	58	40	40	52	42
	38.28	54	60	48	60	46	60	52	64
	38.3	54	54	56	64	50	52	54	74
	38.32	60	54	56	72	54	62	62	58
	38.34	68	70	44	74	46	58	64	58
	38.36	52	64	66	86	54	50	62	68
	38.38	62	54	70	72	54	66	66	52
	38.4	66	74	74	100	60	76	60	48
	38.42	80	90	70	78	64	60	70	66
	38.44	74	66	96	112	68	62	78	38
	38.46	92	76	64	76	68	66	76	54
	38.48	94	72	72	68	94	80	72	42
	38.5	88	90	54	62	80	70	86	48
	38.52	92	80	60	66	64	66	104	58
	38.54	72	46	52	66	66	90	64	46
	38.56	76	74	54	62	64	58	84	48
	38.58	74	52	36	56	56	60	74	58
	38.6	66	64	52	52	58	80	82	58
	38.62	62	58	52	54	40	58	66	50
	38.64	66	50	48	36	50	64	56	62
	38.66	36	40	38	36	34	60	48	50
	38.68	44	38	34	46	34	58	40	50
	38.7	36	40	44	32	42	48	52	48
	38.72	44	44	36	38	36	62	64	48
	38.74	52	32	40	38	34	52	60	40
	38.76	30	42	56	32	34	50	44	54
	38.78	42	50	30	40	36	48	42	54
	38.8	34	42	36	30	42	52	52	58
	38.82	40	48	30	34	32	56	58	44
	38.84	46	44	42	36	56	44	38	56
	38.86	38	36	30	32	42	40	52	42
	38.88	42	44	30	36	34	52	48	48
	38.9	28	48	34	48	38	36	48	54
	38.92	34	28	36	36	38	34	46	40
	38.94	44	46	40	48	46	34	48	50
	38.96	46	44	34	44	46	42	36	54
	38.98	32	42	42	46	44	52	42	38
	39	40	46	40	36	36	42	54	40
	39.02	36	38	32	30	36	38	42	42
	39.04	34	44	46	40	42	40	38	42
	39.06	46	52	42	42	44	48	42	52
	39.08	42	40	44	42	38	38	44	48
	39.1	44	44	42	56	42	54	42	52
	39.12	44	32	38	42	34	56	50	52
	39.14	38	44	46	38	40	36	48	44
	39.16	42	42	32	36	44	48	44	46
	39.18	38	40	46	36	30	42	32	38
	39.2	48	54	50	40	46	34	46	42
	39.22	36	56	46	36	44	36	56	46
	39.24	44	32	34	46	42	60	44	48
	39.26	38	38	46	46	44	46	58	54
	39.28	46	50	40	46	38	34	48	60
	39.3	46	52	36	46	46	44	44	40
	39.32	36	46	44	48	34	56	56	34
	39.34	40	56	46	56	44	62	46	52
	39.36	60	44	48	44	40	46	60	48
	39.38	44	66	48	52	38	48	56	40
	39.4	42	48	46	44	50	58	50	40
	39.42	44	42	38	66	50	44	64	44
	39.44	58	54	48	50	44	50	52	40
	39.46	54	60	62	50	46	48	46	44
	39.48	40	54	58	66	54	50	56	36
	39.5	42	60	56	82	58	44	60	38
	39.52	54	68	60	82	42	52	50	54
	39.54	60	76	80	92	46	54	62	42
	39.56	64	66	96	120	64	52	70	46
	39.58	86	110	100	152	80	68	82	32
	39.6	98	132	116	170	80	64	88	40
	39.62	124	160	140	206	88	92	92	44
	39.64	158	240	164	226	102	110	110	52
	39.66	204	342	234	306	118	108	138	60
	39.68	200	566	234	312	170	110	180	46
	39.7	254	844	246	340	176	158	156	44
	39.72	272	958	230	276	192	154	168	50
	39.74	286	844	276	294	220	182	188	48
	39.76	328	666	246	236	206	214	230	44
	39.78	346	658	234	184	244	202	228	40
	39.8	326	682	204	182	242	212	260	58
	39.82	326	688	182	162	242	228	266	46
	39.84	276	474	174	144	246	214	268	42
	39.86	234	344	168	126	208	218	234	50
	39.88	238	294	158	104	200	192	216	38
	39.9	220	228	164	142	188	172	216	44
	39.92	220	216	176	168	172	174	174	48
	39.94	214	178	196	188	188	206	196	48
	39.96	210	236	242	214	196	148	202	56
	39.98	260	340	250	290	196	134	178	42
	40	270	468	270	326	174	166	180	44
	40.02	272	504	310	304	204	160	184	46
	40.04	278	562	332	386	216	186	206	52
	40.06	362	564	392	324	296	194	238	38
	40.08	354	616	320	320	278	250	298	42
	40.1	418	698	350	284	326	302	252	42
	40.12	396	690	348	242	310	300	294	44
	40.14	412	696	294	184	358	288	292	46
	40.16	380	580	216	162	312	264	284	58
	40.18	338	448	212	162	306	290	252	50
	40.2	332	330	166	126	254	270	248	48
	40.22	288	306	152	78	180	292	224	54
	40.24	242	256	130	68	182	246	222	60
	40.26	208	228	118	42	162	174	180	42
	40.28	168	144	86	62	132	164	144	54
	40.3	140	104	64	58	108	138	126	36
	40.32	102	68	58	44	82	134	104	40
	40.34	92	62	56	64	50	102	82	40
	40.36	74	74	44	54	48	74	68	52
	40.38	66	62	48	44	56	68	70	46
	40.4	64	54	48	42	46	62	52	56
	40.42	60	56	42	42	48	48	56	70
	40.44	50	56	38	52	52	56	58	52
	40.46	50	54	50	38	40	70	62	56
	40.48	56	64	56	48	48	50	54	46
	40.5	48	54	38	42	42	46	72	52
	40.52	50	34	46	38	44	64	58	50
	40.54	50	44	42	50	40	42	46	48
	40.56	50	36	54	54	44	58	66	52
	40.58	58	50	44	48	54	62	62	56
	40.6	48	56	48	58	38	48	54	42
	40.62	50	50	38	36	42	56	52	60
	40.64	52	52	44	56	38	60	56	50
	40.66	48	40	38	54	60	44	46	52
	40.68	54	46	60	56	40	56	64	56
	40.7	58	46	60	50	54	56	56	62
	40.72	56	46	54	66	48	46	56	38
	40.74	64	58	58	54	54	40	68	50
	40.76	52	58	56	72	42	56	60	34
	40.78	62	62	80	80	54	52	56	52
	40.8	56	64	80	88	44	60	48	42
	40.82	82	80	78	112	82	64	66	38
	40.84	106	84	124	130	66	76	82	44
	40.86	90	106	126	192	84	64	82	44
	40.88	116	120	166	236	102	86	102	46
	40.9	164	160	190	298	126	86	88	44
	40.92	212	198	282	386	178	136	124	46
	40.94	240	258	276	390	194	168	180	42
	40.96	294	288	362	372	266	190	210	46
	40.98	322	352	356	426	288	194	188	50
	41	362	386	404	406	322	212	264	42
	41.02	408	512	376	398	392	234	256	46
	41.04	464	550	386	320	412	280	300	46
	41.06	420	562	350	238	414	306	322	40
	41.08	488	506	286	208	438	308	332	48
	41.1	466	364	252	204	424	340	276	48
	41.12	428	278	210	170	374	360	306	30
	41.14	402	276	198	134	328	300	294	50
	41.16	264	256	152	104	280	268	236	44
	41.18	274	268	116	66	224	222	210	44
	41.2	222	178	88	74	210	198	166	52
	41.22	182	112	94	54	180	188	136	56
	41.24	160	72	68	48	134	160	132	50
	41.26	108	66	56	56	116	110	100	34
	41.28	92	56	52	52	96	116	90	38
	41.3	70	70	56	44	60	76	82	58
	41.32	70	46	62	40	52	68	74	50
	41.34	66	58	46	52	56	52	56	48
	41.36	58	46	40	52	38	56	64	42
	41.38	56	50	50	44	54	52	58	38
	41.4	58	64	42	50	58	52	56	54
	41.42	52	46	34	38	52	36	70	38
	41.44	50	44	48	40	40	54	52	38
	41.46	52	44	30	46	40	46	52	40
	41.48	48	42	52	50	40	50	60	56
	41.5	52	48	38	42	28	48	52	44
	41.52	44	44	52	36	30	42	62	52
	41.54	46	48	32	42	46	36	54	46
	41.56	50	44	32	52	42	48	58	40
	41.58	48	40	44	36	36	32	46	44
	41.6	44	38	38	42	34	46	56	46
	41.62	48	46	38	32	48	40	40	42
	41.64	36	42	38	48	50	46	50	46
	41.66	32	44	40	34	54	48	36	36
	41.68	50	36	40	40	40	46	50	38
	41.7	38	48	48	34	52	50	52	44
	41.72	44	44	38	48	40	56	28	48
	41.74	44	58	34	42	42	52	58	46
	41.76	46	36	30	38	36	46	50	34
	41.78	38	46	32	32	36	54	54	32
	41.8	42	38	44	48	44	48	52	38
	41.82	32	48	36	44	38	46	44	38
	41.84	40	46	40	46	44	46	46	46
	41.86	42	36	30	38	46	42	50	54
	41.88	42	56	54	44	38	38	58	40
	41.9	50	46	48	54	48	52	40	36
	41.92	52	50	50	64	40	48	56	38
	41.94	56	54	44	54	54	52	58	44
	41.96	58	34	58	44	38	44	46	32
	41.98	56	46	42	50	40	44	56	52
	42	56	60	54	58	50	56	54	30
	42.02	56	50	60	62	50	40	56	42
	42.04	60	60	66	58	66	38	58	44
	42.06	58	56	80	66	44	48	76	24
	42.08	90	68	84	92	64	70	78	36
	42.1	90	82	100	120	74	66	86	54
	42.12	104	92	106	202	84	94	104	34
	42.14	148	116	132	284	96	98	102	46
	42.16	154	182	164	280	126	142	118	32
	42.18	172	274	158	290	140	142	102	42
	42.2	240	396	228	258	174	152	128	34
	42.22	260	410	214	220	186	176	188	38
	42.24	270	452	222	232	184	170	190	32
	42.26	290	336	210	274	204	208	214	30
	42.28	314	316	192	220	198	232	178	46
	42.3	306	352	170	196	214	214	230	38
	42.32	314	370	162	160	188	192	238	50
	42.34	302	366	168	142	200	232	198	50
	42.36	266	260	164	122	180	238	206	38
	42.38	250	190	140	128	166	248	180	46
	42.4	240	176	120	112	130	212	182	38
	42.42	208	176	128	122	114	168	152	42
	42.44	194	162	154	140	128	136	158	40
	42.46	188	182	132	186	138	172	162	42
	42.48	182	178	152	216	116	190	152	34
	42.5	214	174	188	224	118	190	134	44
	42.52	186	178	196	258	142	160	136	40
	42.54	218	202	230	240	162	178	142	50
	42.56	226	308	228	280	166	164	182	42
	42.58	240	398	224	274	198	172	158	40
	42.6	270	592	212	306	198	212	158	56
	42.62	274	544	236	256	216	210	184	46
	42.64	294	486	210	212	190	222	176	52
	42.66	290	438	182	166	214	204	210	50
	42.68	244	378	172	140	204	192	200	42
	42.7	206	326	158	154	186	182	184	34
	42.72	204	298	126	154	168	202	156	38
	42.74	184	274	114	112	140	162	130	38
	42.76	148	226	92	56	108	130	152	36
	42.78	134	212	76	50	112	116	112	30
	42.8	126	136	64	46	92	92	102	36
	42.82	100	90	62	48	64	100	92	34
	42.84	62	64	44	48	76	72	88	44
	42.86	72	50	50	36	48	72	76	34
	42.88	50	48	44	42	44	74	60	40
	42.9	46	56	40	44	40	56	78	38
	42.92	52	48	46	46	52	40	50	42
	42.94	58	44	40	34	42	50	50	46
	42.96	44	44	36	44	36	30	56	36
	42.98	44	36	46	38	40	40	40	40
	43	46	36	34	30	36	34	46	40
	43.02	40	54	32	36	32	28	56	44
	43.04	40	40	38	40	40	36	62	38
	43.06	44	44	38	48	38	50	56	42
	43.08	38	42	34	28	32	50	42	42
	43.1	48	44	38	40	34	34	52	40
	43.12	46	32	36	36	38	44	52	36
	43.14	32	46	36	34	30	48	56	44
	43.16	42	38	36	36	32	34	46	50
	43.18	32	42	38	38	36	50	50	56
	43.2	38	38	38	36	42	36	54	50
	43.22	40	40	32	36	30	24	44	54
	43.24	36	42	30	30	34	46	38	28
	43.26	42	38	36	38	36	46	56	40
	43.28	42	44	32	38	42	44	40	32
	43.3	40	22	40	38	40	40	44	32
	43.32	34	46	38	34	36	46	44	36
	43.34	56	38	42	24	44	54	46	46
	43.36	26	38	30	36	40	46	34	36
	43.38	38	40	34	30	30	32	48	30
	43.4	36	36	38	34	36	42	38	40
	43.42	28	36	30	36	34	36	38	34
	43.44	42	40	34	36	32	46	48	52
	43.46	40	34	40	30	32	34	50	48
	43.48	48	44	34	44	36	36	42	38
	43.5	42	38	22	36	26	44	40	44
	43.52	36	32	32	34	42	38	34	46
	43.54	38	30	32	40	34	46	46	42
	43.56	40	36	38	26	38	50	42	42
	43.58	34	30	32	36	30	34	46	42
	43.6	32	34	40	40	34	52	48	42
	43.62	32	36	30	36	24	32	50	40
	43.64	34	26	32	44	40	46	44	42
	43.66	36	30	22	34	20	38	30	42
	43.68	24	24	38	34	32	48	46	40
	43.7	42	38	40	30	32	42	36	32
	43.72	48	42	38	30	26	42	32	32
	43.74	44	34	32	32	28	44	34	32
	43.76	36	32	28	42	44	32	32	40
	43.78	40	40	34	32	34	44	36	30
	43.8	40	44	26	40	32	38	32	44
	43.82	40	36	32	40	38	34	44	46
	43.84	40	42	38	46	44	40	44	30
	43.86	38	36	32	34	44	40	38	40
	43.88	32	38	28	34	36	46	42	50
	43.9	34	46	38	34	32	40	50	40
	43.92	42	46	50	40	36	40	44	46
	43.94	34	38	42	36	36	42	44	38
	43.96	40	30	38	36	44	34	50	28
	43.98	38	44	28	32	32	40	46	34
	44	36	40	26	26	30	36	40	40
	44.02	42	36	52	28	32	38	50	44
	44.04	30	24	38	38	46	34	36	46
	44.06	46	32	28	36	38	42	50	36
	44.08	40	38	34	30	32	44	38	42
	44.1	36	42	28	32	34	44	42	46
	44.12	30	44	46	44	40	40	30	34
	44.14	36	38	38	38	40	52	36	34
	44.16	34	38	36	36	34	46	38	34
	44.18	36	34	34	28	50	42	38	46
	44.2	42	30	32	32	40	42	34	34
	44.22	44	42	32	42	40	40	50	46
	44.24	34	34	24	46	22	24	44	40
	44.26	32	42	22	32	30	38	46	40
	44.28	30	36	34	38	34	34	38	48
	44.3	38	34	42	30	40	42	40	34
	44.32	46	34	26	34	48	30	42	40
	44.34	44	42	42	32	42	34	50	30
	44.36	32	32	38	44	40	42	36	44
	44.38	28	38	32	40	38	36	44	28
	44.4	44	36	42	46	46	34	52	38
	44.42	24	36	38	40	36	32	30	42
	44.44	40	28	38	40	38	44	50	32
	44.46	40	48	40	48	40	48	38	26
	44.48	50	48	38	42	40	38	46	38
	44.5	46	46	46	48	46	30	44	42
	44.52	54	28	58	56	38	50	54	38
	44.54	48	52	58	60	46	46	50	38
	44.56	66	60	62	66	48	48	56	36
	44.58	62	56	60	76	56	52	76	34
	44.6	78	66	74	82	56	66	56	38
	44.62	86	82	70	66	50	58	64	36
	44.64	86	78	58	70	70	46	62	36
	44.66	88	92	86	60	68	58	70	44
	44.68	104	90	84	74	80	74	84	36
	44.7	96	96	68	78	80	80	86	32
	44.72	122	98	70	70	84	92	80	36
	44.74	104	72	66	58	86	84	68	28
	44.76	92	58	58	56	74	80	82	26
	44.78	98	64	58	40	60	78	76	28
	44.8	98	46	68	60	54	72	96	36
	44.82	80	50	58	56	72	92	78	30
	44.84	68	72	68	62	68	64	74	42
	44.86	78	56	62	66	66	76	62	52
	44.88	88	64	54	70	68	66	68	44
	44.9	76	60	74	66	78	66	68	30
	44.92	48	92	54	54	62	44	78	44
	44.94	68	60	60	74	60	44	78	40
	44.96	76	74	58	74	52	72	62	30
[truncated: 1,753 more rows]

## Sheet: Figure 2d
	T(℃)	erythritol	0.5	1	2	5	10	15	CG
Figure 2d	49.8364	100	100	100	100	100	100	100	100
	49.8424	99.9964	99.9946	100.008	100.004	100.011	99.9996	99.9954	99.9999
	49.849	99.9963	99.9918	100.007	100.012	100.014	100.004	99.9987	99.9866
	49.8617	100.003	99.9993	100.005	100.007	99.9996	100.005	99.9993	99.9638
	49.8754	99.9997	100.001	99.9923	100.011	100.001	100.001	99.9947	99.9585
	49.8923	99.9979	100.001	99.9975	100.011	99.9953	99.9986	99.9957	99.9457
	49.91	99.9965	99.9904	100.007	100.013	99.998	100.002	99.9888	99.9319
	49.9288	99.9932	99.9931	100.014	100.015	99.9984	100.015	99.9836	99.9181
	49.9468	99.9914	99.9918	100.012	100.012	100.009	100.015	99.9802	99.917
	49.9638	99.9987	99.9999	100.008	100.008	100.008	100.016	99.9866	99.9072
	49.9836	99.9978	99.9982	100.01	100.009	100.005	100.017	99.9979	99.8952
	50.0052	99.9986	99.9914	100.009	100.012	100.003	100.016	99.9865	99.8837
	50.0246	100.006	99.9977	99.9983	100.009	100.01	100.012	99.9888	99.8775
	50.0488	99.9934	100.009	99.9986	100.013	100.015	99.9983	99.996	99.8653
	50.0714	100.002	100.001	99.9978	100.018	100.01	100.008	100.004	99.8497
	50.0952	99.9967	99.9937	100.001	100.019	100.008	100.019	99.9965	99.8399
	50.1245	100.001	99.9985	99.9989	100.015	100.002	100.011	99.9948	99.8453
	50.1504	100.007	100.006	100.003	100.011	100.005	100.019	99.9935	99.8388
	50.1819	100.009	100.004	100.004	100.007	100.01	100.014	99.9959	99.8226
	50.2098	100.009	100.001	100.006	100.008	100.007	100.017	100.009	99.8102
	50.2391	100.014	100.006	100.004	100.015	100.007	100.025	99.9993	99.7944
	50.2726	100.019	100.007	100.016	100.01	100.01	100.017	100.008	99.7892
	50.3074	100.014	100.018	100.015	100.012	100.01	100.02	100.012	99.784
	50.3391	100.006	100.017	100.017	100.009	100.01	100.013	100.003	99.7777
	50.3772	100.01	100.016	100.008	100.01	100.021	100.031	100.007	99.7646
	50.412	100.014	100.012	100.016	100.016	100.013	100.033	100.006	99.7582
	50.4498	100.015	100.015	100.009	100.023	100.004	100.03	99.9997	99.7548
	50.4885	100.016	100.021	100.012	100.03	100.013	100.021	100.009	99.7451
	50.5305	100.023	100.026	100.015	100.023	100.018	100.021	100.013	99.7268
	50.5696	100.02	100.018	100.011	100.02	100.024	100.03	100.014	99.7248
	50.6136	100.016	100.024	99.9984	100.026	100.019	100.03	100.016	99.7081
	50.6569	100.016	100.02	100.009	100.03	100.019	100.037	100.013	99.7044
	50.7015	100.029	100.021	100.008	100.023	100.016	100.041	100.013	99.6968
	50.7474	100.027	100.022	100.014	100.028	100.022	100.045	100.017	99.687
	50.7936	100.023	100.019	100.024	100.029	100.022	100.041	100.012	99.6784
	50.8396	100.026	100.028	100.02	100.025	100.02	100.036	100.008	99.6789
	50.8896	100.029	100.029	100.031	100.028	100.024	100.035	100.013	99.6641
	50.9386	100.02	100.03	100.025	100.035	100.023	100.039	100.019	99.6495
	50.9855	100.029	100.038	100.027	100.026	100.027	100.038	100.016	99.6447
	51.0387	100.036	100.035	100.026	100.035	100.025	100.039	100.019	99.6341
	51.0919	100.041	100.04	100.022	100.04	100.032	100.025	100.02	99.6334
	51.1433	100.041	100.043	100.043	100.035	100.026	100.029	100.027	99.6225
	51.1969	100.039	100.038	100.045	100.036	100.031	100.036	100.021	99.6106
	51.2512	100.03	100.033	100.041	100.038	100.033	100.037	100.029	99.6036
	51.3048	100.037	100.046	100.04	100.035	100.033	100.041	100.023	99.592
	51.3613	100.048	100.057	100.051	100.034	100.031	100.045	100.032	99.5769
	51.417	100.045	100.056	100.05	100.041	100.033	100.046	100.026	99.5785
	51.4744	100.037	100.049	100.045	100.038	100.034	100.047	100.031	99.5814
	51.5308	100.038	100.049	100.057	100.037	100.043	100.049	100.033	99.5704
	51.5906	100.042	100.047	100.053	100.041	100.046	100.047	100.031	99.5564
	51.6482	100.053	100.044	100.062	100.042	100.053	100.031	100.037	99.5445
	51.7084	100.058	100.04	100.059	100.046	100.048	100.045	100.035	99.5324
	51.7697	100.057	100.046	100.058	100.042	100.047	100.059	100.029	99.5199
	51.8293	100.045	100.045	100.065	100.043	100.037	100.052	100.026	99.5281
	51.8903	100.049	100.055	100.074	100.052	100.038	100.054	100.042	99.5212
	51.9543	100.046	100.057	100.072	100.053	100.046	100.051	100.044	99.4995
	52.0145	100.039	100.064	100.066	100.041	100.046	100.054	100.033	99.497
	52.0782	100.049	100.055	100.069	100.049	100.04	100.068	100.036	99.492
	52.1411	100.054	100.056	100.065	100.047	100.043	100.059	100.034	99.4815
	52.2047	100.056	100.061	100.075	100.053	100.044	100.06	100.045	99.4745
	52.2699	100.063	100.064	100.069	100.054	100.047	100.058	100.048	99.4727
	52.3326	100.062	100.058	100.072	100.053	100.058	100.06	100.047	99.4604
	52.3965	100.06	100.069	100.085	100.047	100.059	100.056	100.05	99.4444
	52.4633	100.055	100.072	100.079	100.056	100.051	100.059	100.044	99.4303
	52.5307	100.065	100.07	100.081	100.058	100.058	100.059	100.037	99.4259
	52.5967	100.065	100.067	100.077	100.054	100.049	100.055	100.041	99.4232
	52.6641	100.069	100.07	100.074	100.061	100.049	100.063	100.038	99.4138
	52.7329	100.058	100.068	100.072	100.054	100.05	100.072	100.049	99.4074
	52.7998	100.06	100.077	100.073	100.057	100.055	100.074	100.04	99.39
	52.8658	100.064	100.07	100.081	100.059	100.057	100.072	100.045	99.3852
	52.9355	100.073	100.076	100.075	100.06	100.058	100.064	100.048	99.3798
	53.0038	100.064	100.072	100.087	100.056	100.062	100.062	100.046	99.3656
	53.0731	100.073	100.077	100.084	100.055	100.07	100.072	100.052	99.3589
	53.1418	100.075	100.075	100.08	100.063	100.062	100.069	100.055	99.3508
	53.2125	100.074	100.078	100.088	100.063	100.069	100.063	100.045	99.3379
	53.2811	100.075	100.078	100.083	100.063	100.056	100.07	100.055	99.3352
	53.352	100.07	100.069	100.082	100.063	100.065	100.071	100.06	99.33
	53.422	100.071	100.076	100.085	100.065	100.071	100.066	100.056	99.3269
	53.4939	100.068	100.072	100.088	100.061	100.066	100.068	100.063	99.3077
	53.5638	100.076	100.068	100.087	100.06	100.073	100.072	100.059	99.3028
	53.6361	100.077	100.075	100.077	100.067	100.069	100.064	100.057	99.2847
	53.7082	100.071	100.079	100.08	100.067	100.069	100.067	100.07	99.2652
	53.7798	100.078	100.075	100.085	100.07	100.073	100.069	100.064	99.2538
	53.851	100.078	100.084	100.092	100.067	100.07	100.072	100.057	99.2483
	53.9212	100.076	100.078	100.092	100.067	100.059	100.077	100.056	99.2575
	53.9942	100.073	100.078	100.098	100.063	100.072	100.07	100.059	99.2491
	54.0681	100.084	100.086	100.099	100.065	100.072	100.071	100.062	99.2309
	54.141	100.088	100.079	100.101	100.076	100.071	100.081	100.057	99.2289
	54.2135	100.082	100.087	100.094	100.076	100.062	100.076	100.066	99.2243
	54.2854	100.083	100.092	100.103	100.081	100.063	100.079	100.068	99.2223
	54.3607	100.082	100.09	100.111	100.077	100.062	100.083	100.06	99.2052
	54.4349	100.083	100.08	100.101	100.079	100.069	100.072	100.046	99.1903
	54.506	100.083	100.082	100.102	100.076	100.068	100.075	100.049	99.1839
	54.5817	100.089	100.084	100.114	100.075	100.067	100.065	100.048	99.1687
	54.6532	100.085	100.096	100.111	100.071	100.067	100.066	100.064	99.1629
	54.7287	100.085	100.089	100.122	100.078	100.07	100.072	100.061	99.1539
	54.8032	100.079	100.079	100.12	100.085	100.06	100.081	100.07	99.1405
	54.8782	100.081	100.087	100.129	100.085	100.073	100.068	100.067	99.1293
	54.9544	100.081	100.085	100.115	100.079	100.077	100.079	100.062	99.1265
	55.0276	100.086	100.084	100.122	100.075	100.087	100.08	100.057	99.1207
	55.103	100.09	100.084	100.122	100.073	100.087	100.08	100.06	99.1123
	55.1784	100.093	100.089	100.125	100.077	100.071	100.071	100.056	99.1007
	55.2531	100.089	100.091	100.127	100.08	100.076	100.078	100.064	99.0886
	55.3291	100.084	100.092	100.118	100.081	100.07	100.088	100.073	99.0871
	55.403	100.083	100.1	100.126	100.088	100.082	100.085	100.057	99.0688
	55.4781	100.085	100.098	100.133	100.086	100.073	100.076	100.057	99.0704
	55.5551	100.096	100.106	100.137	100.079	100.08	100.071	100.056	99.0653
	55.6322	100.101	100.116	100.136	100.08	100.082	100.076	100.061	99.0575
	55.7066	100.101	100.098	100.132	100.079	100.081	100.071	100.065	99.0431
	55.7855	100.089	100.094	100.133	100.082	100.079	100.079	100.045	99.0392
	55.8599	100.09	100.088	100.13	100.088	100.081	100.085	100.057	99.0201
	55.9372	100.103	100.105	100.129	100.086	100.085	100.082	100.067	99.0073
	56.0143	100.093	100.107	100.118	100.089	100.083	100.086	100.067	98.9948
	56.0888	100.095	100.112	100.13	100.09	100.081	100.076	100.071	98.9952
	56.1669	100.094	100.103	100.131	100.089	100.075	100.078	100.063	98.9824
	56.2437	100.091	100.093	100.126	100.086	100.078	100.083	100.065	98.9798
	56.3202	100.093	100.1	100.132	100.083	100.08	100.09	100.081	98.9639
	56.3966	100.099	100.099	100.144	100.083	100.086	100.086	100.071	98.9583
	56.4707	100.104	100.1	100.138	100.082	100.086	100.079	100.062	98.9559
	56.5511	100.101	100.106	100.131	100.095	100.082	100.077	100.065	98.9329
	56.627	100.1	100.107	100.135	100.093	100.074	100.079	100.059	98.9156
	56.7027	100.101	100.111	100.14	100.094	100.069	100.082	100.062	98.9238
	56.7813	100.11	100.109	100.143	100.095	100.08	100.087	100.063	98.915
	56.8566	100.112	100.099	100.153	100.095	100.075	100.09	100.056	98.8937
	56.9359	100.104	100.103	100.138	100.094	100.078	100.091	100.063	98.887
	57.0146	100.105	100.1	100.137	100.094	100.087	100.076	100.069	98.8775
	57.0902	100.11	100.109	100.14	100.091	100.089	100.081	100.075	98.8717
	57.167	100.107	100.107	100.141	100.087	100.085	100.089	100.064	98.8654
	57.2439	100.106	100.103	100.141	100.089	100.083	100.089	100.063	98.8564
	57.3214	100.11	100.111	100.143	100.084	100.081	100.079	100.067	98.8419
	57.4007	100.086	100.11	100.135	100.09	100.089	100.081	100.061	98.8334
	57.4771	100.096	100.102	100.137	100.087	100.089	100.087	100.052	98.8268
	57.554	100.1	100.11	100.129	100.093	100.092	100.092	100.057	98.8141
	57.633	100.098	100.118	100.136	100.091	100.086	100.079	100.059	98.8032
	57.7113	100.105	100.104	100.139	100.101	100.082	100.084	100.061	98.792
	57.7896	100.106	100.11	100.154	100.099	100.082	100.08	100.062	98.7848
	57.8685	100.123	100.116	100.137	100.099	100.095	100.088	100.061	98.7714
	57.947	100.111	100.115	100.141	100.098	100.087	100.088	100.068	98.7759
	58.0248	100.108	100.115	100.16	100.098	100.089	100.078	100.075	98.7623
	58.1041	100.111	100.113	100.162	100.099	100.085	100.084	100.075	98.7572
	58.1796	100.113	100.112	100.15	100.096	100.08	100.076	100.072	98.7413
	58.2597	100.114	100.11	100.144	100.09	100.084	100.077	100.074	98.7241
	58.3366	100.114	100.112	100.151	100.093	100.087	100.084	100.067	98.7059
	58.417	100.12	100.111	100.146	100.091	100.085	100.085	100.064	98.713
	58.4938	100.115	100.113	100.146	100.104	100.086	100.078	100.066	98.6967
	58.5718	100.11	100.119	100.137	100.1	100.073	100.076	100.069	98.685
	58.6513	100.118	100.117	100.141	100.103	100.077	100.08	100.067	98.6779
	58.7303	100.108	100.106	100.144	100.104	100.089	100.086	100.056	98.6668
	58.8052	100.098	100.111	100.147	100.105	100.087	100.088	100.057	98.656
	58.8872	100.104	100.114	100.149	100.093	100.087	100.086	100.07	98.643
	58.9661	100.103	100.118	100.15	100.088	100.096	100.083	100.068	98.6342
	59.0446	100.11	100.121	100.155	100.09	100.098	100.077	100.067	98.6213
	59.1246	100.122	100.127	100.147	100.101	100.091	100.069	100.071	98.6101
	59.2018	100.112	100.117	100.151	100.101	100.09	100.079	100.061	98.6094
	59.2808	100.105	100.109	100.142	100.098	100.086	100.072	100.058	98.6017
	59.3597	100.109	100.117	100.146	100.095	100.082	100.085	100.065	98.5807
	59.4378	100.112	100.124	100.15	100.101	100.087	100.086	100.064	98.5762
	59.5188	100.114	100.121	100.15	100.107	100.092	100.08	100.056	98.5752
	59.5967	100.117	100.118	100.149	100.095	100.09	100.084	100.047	98.564
	59.6772	100.117	100.125	100.153	100.096	100.096	100.088	100.059	98.5427
	59.7565	100.11	100.122	100.145	100.102	100.103	100.087	100.07	98.5295
	59.8327	100.103	100.119	100.157	100.102	100.097	100.09	100.071	98.5256
	59.9122	100.111	100.117	100.152	100.103	100.09	100.081	100.068	98.5186
	59.9925	100.112	100.113	100.15	100.1	100.076	100.08	100.069	98.4994
	60.0721	100.107	100.117	100.149	100.102	100.089	100.083	100.073	98.4955
	60.1498	100.116	100.121	100.145	100.093	100.097	100.084	100.062	98.4886
	60.2297	100.12	100.132	100.157	100.098	100.093	100.089	100.065	98.4792
	60.3109	100.122	100.119	100.162	100.1	100.098	100.073	100.067	98.469
	60.3867	100.113	100.124	100.158	100.104	100.104	100.077	100.057	98.4586
	60.4675	100.113	100.119	100.168	100.095	100.098	100.071	100.056	98.4521
	60.5492	100.114	100.125	100.159	100.095	100.091	100.076	100.06	98.4499
	60.6295	100.107	100.125	100.155	100.104	100.087	100.072	100.047	98.4327
	60.7066	100.111	100.12	100.152	100.112	100.086	100.069	100.056	98.4301
	60.7861	100.114	100.118	100.156	100.098	100.1	100.075	100.066	98.4082
	60.8651	100.112	100.117	100.156	100.1	100.092	100.076	100.062	98.3935
	60.9446	100.117	100.122	100.164	100.103	100.09	100.074	100.048	98.3866
	61.0251	100.114	100.123	100.161	100.097	100.093	100.074	100.056	98.3772
	61.1047	100.123	100.123	100.163	100.096	100.104	100.072	100.054	98.3686
	61.1827	100.12	100.12	100.164	100.097	100.107	100.08	100.056	98.3575
	61.2649	100.123	100.128	100.162	100.094	100.091	100.084	100.056	98.3513
	61.3455	100.119	100.134	100.163	100.099	100.091	100.083	100.063	98.3453
	61.4249	100.116	100.135	100.174	100.098	100.093	100.086	100.062	98.3301
	61.5029	100.117	100.123	100.168	100.105	100.085	100.083	100.056	98.3128
	61.5838	100.121	100.121	100.158	100.099	100.08	100.08	100.055	98.3016
	61.6625	100.121	100.119	100.149	100.107	100.09	100.08	100.06	98.2974
	61.7427	100.125	100.133	100.156	100.105	100.097	100.078	100.059	98.2897
	61.8228	100.129	100.127	100.151	100.106	100.094	100.076	100.059	98.275
	61.9014	100.122	100.122	100.176	100.114	100.091	100.073	100.071	98.2546
	61.9826	100.125	100.129	100.171	100.108	100.093	100.07	100.072	98.2553
	62.0637	100.121	100.132	100.161	100.105	100.09	100.067	100.062	98.2384
	62.1412	100.125	100.135	100.165	100.113	100.095	100.078	100.062	98.232
	62.2234	100.137	100.127	100.154	100.108	100.099	100.082	100.054	98.2166
	62.3033	100.13	100.143	100.154	100.107	100.08	100.081	100.063	98.2074
	62.3804	100.123	100.132	100.157	100.104	100.08	100.079	100.055	98.2105
	62.4606	100.122	100.121	100.144	100.112	100.091	100.072	100.053	98.2023
	62.5416	100.134	100.132	100.143	100.107	100.09	100.089	100.059	98.1858
	62.6245	100.138	100.131	100.154	100.109	100.093	100.084	100.055	98.1734
	62.7027	100.135	100.127	100.162	100.106	100.093	100.082	100.057	98.1563
	62.7809	100.126	100.134	100.161	100.113	100.093	100.08	100.066	98.1558
	62.8619	100.132	100.136	100.153	100.109	100.1	100.088	100.054	98.146
	62.9398	100.136	100.13	100.151	100.102	100.099	100.09	100.052	98.1355
	63.0206	100.139	100.126	100.157	100.098	100.094	100.08	100.054	98.1053
	63.1015	100.145	100.138	100.156	100.102	100.086	100.068	100.055	98.1025
	63.1827	100.14	100.141	100.143	100.11	100.1	100.068	100.056	98.1006
	63.2626	100.137	100.126	100.159	100.106	100.09	100.074	100.055	98.0856
	63.3413	100.145	100.129	100.17	100.108	100.087	100.072	100.053	98.0811
	63.4187	100.14	100.133	100.168	100.105	100.091	100.062	100.054	98.0588
	63.5003	100.125	100.143	100.155	100.11	100.089	100.082	100.045	98.0551
	63.5774	100.127	100.145	100.171	100.106	100.092	100.091	100.048	98.0423
	63.66	100.137	100.132	100.175	100.108	100.092	100.08	100.049	98.0213
	63.7401	100.139	100.125	100.17	100.114	100.101	100.062	100.039	98.017
	63.8198	100.136	100.133	100.16	100.104	100.094	100.069	100.054	98.017
	63.8989	100.139	100.132	100.173	100.098	100.099	100.075	100.046	98.0206
	63.9802	100.138	100.15	100.173	100.102	100.091	100.077	100.045	98.0078
	64.0597	100.137	100.145	100.159	100.109	100.082	100.073	100.039	97.9934
	64.14	100.14	100.137	100.158	100.112	100.094	100.072	100.041	97.9777
	64.22	100.139	100.135	100.157	100.113	100.098	100.073	100.052	97.9656
	64.3015	100.138	100.132	100.159	100.106	100.098	100.071	100.061	97.9555
	64.3803	100.141	100.132	100.17	100.111	100.093	100.066	100.059	97.9457
	64.4605	100.126	100.134	100.161	100.11	100.086	100.054	100.051	97.945
	64.5406	100.128	100.14	100.162	100.117	100.092	100.062	100.048	97.921
	64.6197	100.14	100.147	100.165	100.114	100.095	100.068	100.037	97.9058
	64.7003	100.141	100.146	100.169	100.111	100.095	100.077	100.038	97.8973
	64.7792	100.134	100.136	100.172	100.109	100.092	100.073	100.058	97.8897
	64.8612	100.138	100.127	100.162	100.107	100.095	100.06	100.052	97.872
	64.9412	100.146	100.136	100.164	100.119	100.093	100.062	100.034	97.8575
	65.0202	100.14	100.133	100.156	100.12	100.105	100.065	100.046	97.856
	65.0998	100.131	100.14	100.164	100.112	100.094	100.064	100.043	97.8507
	65.1798	100.137	100.141	100.17	100.105	100.089	100.064	100.053	97.8381
	65.2591	100.134	100.133	100.163	100.11	100.09	100.069	100.053	97.8211
	65.3388	100.132	100.136	100.161	100.114	100.089	100.068	100.045	97.8066
	65.4214	100.142	100.132	100.167	100.114	100.1	100.067	100.043	97.803
	65.5022	100.143	100.143	100.158	100.1	100.1	100.072	100.046	97.7995
	65.5807	100.14	100.144	100.158	100.105	100.089	100.072	100.038	97.7846
	65.6613	100.139	100.141	100.158	100.111	100.086	100.061	100.039	97.7827
	65.7411	100.139	100.139	100.16	100.111	100.091	100.065	100.041	97.767
	65.8227	100.136	100.136	100.164	100.111	100.085	100.063	100.049	97.7534
	65.9034	100.14	100.14	100.16	100.11	100.079	100.061	100.043	97.7456
	65.983	100.141	100.145	100.156	100.105	100.092	100.056	100.041	97.7229
	66.0642	100.153	100.14	100.159	100.117	100.088	100.059	100.034	97.7131
	66.1433	100.15	100.149	100.158	100.12	100.088	100.065	100.033	97.709
	66.2219	100.144	100.144	100.159	100.112	100.097	100.07	100.04	97.6993
	66.3027	100.146	100.135	100.16	100.109	100.104	100.059	100.043	97.6811
	66.3832	100.154	100.129	100.155	100.103	100.096	100.056	100.058	97.679
	66.4647	100.157	100.14	100.155	100.103	100.097	100.058	100.055	97.6596
	66.5443	100.144	100.155	100.161	100.111	100.091	100.058	100.042	97.6525
	66.6237	100.146	100.144	100.166	100.111	100.086	100.056	100.043	97.6464
	66.7041	100.157	100.145	100.154	100.109	100.087	100.07	100.035	97.6421
	66.7857	100.159	100.138	100.153	100.107	100.084	100.064	100.04	97.6334
	66.8663	100.161	100.141	100.155	100.105	100.082	100.061	100.041	97.6258
	66.9456	100.162	100.148	100.157	100.106	100.092	100.064	100.039	97.6015
	67.0261	100.16	100.151	100.161	100.113	100.091	100.063	100.04	97.593
	67.1062	100.152	100.154	100.158	100.11	100.087	100.055	100.036	97.5885
	67.1838	100.155	100.141	100.16	100.109	100.099	100.055	100.037	97.5773
	67.2659	100.157	100.137	100.156	100.104	100.1	100.054	100.032	97.5663
	67.3453	100.159	100.138	100.17	100.112	100.094	100.05	100.034	97.5469
	67.4271	100.162	100.137	100.175	100.116	100.095	100.061	100.018	97.5363
	67.5075	100.165	100.138	100.158	100.117	100.095	100.057	100.027	97.5241
	67.5902	100.165	100.139	100.152	100.109	100.089	100.052	100.034	97.5255
	67.6669	100.159	100.132	100.166	100.112	100.095	100.047	100.04	97.5184
	67.7469	100.16	100.148	100.168	100.105	100.091	100.058	100.045	97.5006
	67.8293	100.158	100.143	100.155	100.116	100.095	100.06	100.047	97.4968
	67.9091	100.154	100.148	100.153	100.11	100.09	100.057	100.038	97.4844
	67.9901	100.152	100.146	100.16	100.11	100.099	100.069	100.034	97.4711
	68.0698	100.162	100.15	100.144	100.111	100.097	100.059	100.033	97.4598
	68.151	100.163	100.151	100.145	100.122	100.09	100.053	100.027	97.4404
	68.2303	100.143	100.153	100.158	100.117	100.087	100.047	100.022	97.4277
	68.3104	100.154	100.138	100.176	100.11	100.094	100.056	100.022	97.4246
	68.3922	100.155	100.14	100.164	100.11	100.083	100.053	100.024	97.4127
	68.4717	100.15	100.141	100.16	100.118	100.091	100.057	100.03	97.4198
	68.5537	100.158	100.145	100.155	100.12	100.09	100.053	100.04	97.4056
	68.6334	100.159	100.148	100.159	100.109	100.092	100.047	100.043	97.3938
	68.7142	100.15	100.145	100.158	100.109	100.093	100.057	100.033	97.3697
	68.7926	100.148	100.16	100.154	100.114	100.091	100.051	100.027	97.3622
	68.8724	100.152	100.146	100.158	100.114	100.093	100.045	100.032	97.3562
	68.9537	100.151	100.138	100.159	100.113	100.09	100.056	100.031	97.3426
	69.0321	100.157	100.15	100.163	100.111	100.087	100.045	100.028	97.3317
	69.1126	100.148	100.157	100.171	100.114	100.093	100.054	100.023	97.3324
	69.1926	100.15	100.147	100.169	100.113	100.096	100.057	100.022	97.3102
	69.2745	100.151	100.152	100.158	100.117	100.094	100.055	100.036	97.306
	69.3552	100.146	100.165	100.167	100.115	100.092	100.053	100.034	97.2978
	69.4337	100.151	100.155	100.16	100.114	100.095	100.052	100.016	97.2924
	69.5142	100.153	100.147	100.155	100.114	100.089	100.05	100.02	97.2751
	69.596	100.158	100.142	100.154	100.117	100.087	100.052	100.032	97.2548
	69.6774	100.156	100.137	100.156	100.113	100.091	100.046	100.024	97.252
	69.7552	100.154	100.142	100.149	100.109	100.089	100.053	100.022	97.2458
	69.8364	100.145	100.149	100.15	100.113	100.084	100.051	100.023	97.2179
	69.9178	100.143	100.144	100.153	100.113	100.082	100.058	100.02	97.2156
	69.9969	100.146	100.141	100.159	100.11	100.081	100.055	100.022	97.2065
	70.0795	100.156	100.144	100.163	100.113	100.092	100.041	100.028	97.2019
	70.1591	100.151	100.146	100.172	100.11	100.095	100.037	100.017	97.1938
	70.2374	100.148	100.144	100.169	100.124	100.084	100.041	100.014	97.1814
	70.3179	100.149	100.144	100.163	100.129	100.085	100.055	100.025	97.1752
	70.4021	100.149	100.147	100.161	100.122	100.083	100.047	100.018	97.1643
	70.4791	100.15	100.144	100.168	100.112	100.081	100.046	100.018	97.159
	70.5613	100.149	100.152	100.162	100.112	100.083	100.041	100.014	97.1451
	70.6428	100.151	100.147	100.169	100.116	100.086	100.052	100.023	97.1273
	70.7228	100.149	100.15	100.169	100.121	100.092	100.052	100.026	97.1153
	70.804	100.146	100.158	100.167	100.116	100.086	100.053	100.02	97.1042
	70.883	100.152	100.153	100.167	100.117	100.087	100.053	100.023	97.0941
	70.966	100.155	100.161	100.171	100.124	100.087	100.052	100.024	97.0828
	71.0455	100.163	100.166	100.168	100.116	100.087	100.051	100.02	97.0748
	71.1262	100.152	100.162	100.176	100.116	100.089	100.048	100.019	97.0634
	71.2055	100.151	100.149	100.175	100.107	100.096	100.052	100.012	97.0436
	71.2868	100.151	100.143	100.173	100.109	100.086	100.047	100.007	97.0447
	71.3672	100.145	100.153	100.167	100.112	100.085	100.05	100.006	97.0362
	71.4477	100.144	100.153	100.167	100.114	100.094	100.046	100.019	97.0319
	71.5292	100.137	100.153	100.167	100.115	100.097	100.053	100.02	97.0278
	71.6066	100.147	100.15	100.157	100.118	100.09	100.04	100.018	97.0099
	71.691	100.155	100.15	100.164	100.121	100.087	100.045	100.009	96.9942
	71.7695	100.156	100.151	100.173	100.12	100.093	100.047	100.012	96.9857
	71.8518	100.15	100.152	100.169	100.123	100.09	100.055	100.013	96.9733
	71.9333	100.155	100.158	100.162	100.115	100.088	100.045	100.014	96.9752
	72.011	100.153	100.156	100.173	100.111	100.09	100.044	100.01	96.9612
	72.0943	100.155	100.148	100.171	100.121	100.079	100.045	100.014	96.9503
	72.1734	100.153	100.151	100.163	100.119	100.083	100.04	100.02	96.9345
	72.2536	100.158	100.153	100.165	100.122	100.084	100.046	100.018	96.9247
	72.3361	100.153	100.158	100.162	100.118	100.092	100.037	100.013	96.9163
	72.4153	100.152	100.156	100.16	100.121	100.087	100.045	100.018	96.9018
	72.4974	100.156	100.153	100.169	100.127	100.09	100.038	100.015	96.8938
	72.5765	100.149	100.148	100.173	100.114	100.095	100.039	100.021	96.8877
	72.6599	100.156	100.152	100.174	100.115	100.086	100.033	100.024	96.8844
	72.7405	100.154	100.152	100.17	100.11	100.084	100.038	100.016	96.8612
	72.8221	100.155	100.164	100.177	100.125	100.087	100.044	100.009	96.849
	72.9042	100.146	100.16	100.179	100.117	100.079	100.036	100.013	96.8482
	72.9832	100.156	100.152	100.173	100.115	100.087	100.043	100.011	96.8446
	73.0648	100.159	100.151	100.165	100.12	100.083	100.054	100.004	96.8307
	73.1438	100.16	100.157	100.16	100.116	100.088	100.043	100.007	96.8126
	73.2275	100.163	100.162	100.166	100.106	100.087	100.034	100.013	96.7916
	73.3052	100.156	100.168	100.176	100.115	100.088	100.04	100.006	96.7902
	73.388	100.154	100.162	100.17	100.117	100.087	100.037	100.006	96.7853
	73.4678	100.149	100.158	100.158	100.115	100.081	100.041	100.002	96.7866
	73.5491	100.153	100.161	100.163	100.11	100.083	100.039	100.012	96.7836
	73.629	100.152	100.157	100.166	100.116	100.087	100.045	100.007	96.7645
	73.7124	100.149	100.159	100.16	100.109	100.079	100.037	100.003	96.7469
	73.7909	100.145	100.16	100.165	100.107	100.083	100.033	100.004	96.7314
	73.8719	100.143	100.162	100.163	100.119	100.077	100.038	100.007	96.7236
	73.9537	100.145	100.167	100.164	100.123	100.087	100.031	100.015	96.7184
	74.0352	100.151	100.163	100.168	100.117	100.094	100.024	100.013	96.704
	74.1153	100.149	100.16	100.163	100.119	100.085	100.026	100.011	96.7012
	74.198	100.148	100.154	100.158	100.123	100.085	100.035	100.016	96.6917
	74.2799	100.144	100.156	100.17	100.119	100.085	100.042	100.016	96.6813
	74.3606	100.148	100.15	100.171	100.115	100.089	100.027	100.015	96.67
	74.4417	100.15	100.156	100.165	100.114	100.091	100.022	100.018	96.6541
	74.5228	100.158	100.16	100.162	100.124	100.084	100.04	100.013	96.6518
	74.602	100.149	100.159	100.16	100.114	100.083	100.038	100.001	96.6437
	74.6841	100.147	100.153	100.166	100.12	100.091	100.042	100.004	96.6342
	74.7658	100.15	100.16	100.179	100.114	100.088	100.04	99.9945	96.6192
	74.8441	100.152	100.163	100.169	100.116	100.082	100.038	99.9959	96.604
	74.9281	100.156	100.168	100.167	100.115	100.083	100.036	100.006	96.5992
	75.0101	100.172	100.163	100.176	100.114	100.085	100.036	100.009	96.594
	75.09	100.169	100.164	100.172	100.121	100.079	100.029	99.9971	96.5922
	75.1698	100.165	100.168	100.174	100.122	100.083	100.033	99.9995	96.5722
	75.2532	100.17	100.156	100.167	100.119	100.088	100.035	99.9895	96.5532
	75.3344	100.171	100.163	100.168	100.118	100.085	100.038	100.004	96.5548
	75.4163	100.167	100.168	100.158	100.117	100.075	100.037	100.003	96.5513
	75.4971	100.153	100.156	100.169	100.125	100.073	100.036	99.9978	96.5373
	75.579	100.164	100.151	100.173	100.126	100.075	100.03	99.992	96.5217
	75.663	100.158	100.155	100.174	100.124	100.073	100.038	100	96.5038
	75.7413	100.163	100.152	100.187	100.117	100.081	100.032	100.008	96.4982
	75.8223	100.16	100.149	100.182	100.112	100.083	100.033	100.008	96.5033
	75.9027	100.171	100.16	100.178	100.113	100.086	100.031	99.9949	96.4898
	75.9875	100.169	100.16	100.185	100.124	100.088	100.022	100.001	96.4645
	76.0689	100.163	100.161	100.178	100.122	100.086	100.034	99.9973	96.468
	76.1484	100.166	100.162	100.174	100.128	100.092	100.032	100.002	96.4719
	76.2314	100.167	100.164	100.17	100.13	100.094	100.03	100.005	96.4509
	76.3127	100.16	100.164	100.169	100.13	100.088	100.03	99.9905	96.4321
	76.3933	100.165	100.164	100.179	100.12	100.077	100.024	99.9919	96.418
	76.4742	100.151	100.167	100.168	100.124	100.077	100.032	99.9992	96.4258
	76.5556	100.162	100.164	100.175	100.128	100.086	100.032	100.005	96.4226
	76.6362	100.16	100.17	100.184	100.138	100.092	100.037	99.9876	96.3968
	76.717	100.166	100.162	100.173	100.134	100.078	100.033	99.9875	96.3932
	76.8004	100.165	100.169	100.169	100.119	100.085	100.028	99.9941	96.402
	76.8792	100.15	100.17	100.175	100.12	100.081	100.025	99.9913	96.3956
	76.9618	100.157	100.166	100.177	100.12	100.078	100.014	99.9844	96.3777
	77.0436	100.164	100.163	100.176	100.124	100.079	100.019	99.9957	96.3645
	77.1225	100.168	100.172	100.176	100.126	100.084	100.028	99.9945	96.3564
	77.206	100.165	100.162	100.171	100.126	100.083	100.033	100.006	96.3536
	77.2859	100.166	100.162	100.178	100.119	100.081	100.022	100	96.3319
	77.3682	100.175	100.159	100.174	100.122	100.091	100.015	100.005	96.318
	77.4518	100.174	100.163	100.175	100.135	100.097	100.025	100.005	96.321
	77.5303	100.168	100.167	100.183	100.131	100.087	100.029	99.9906	96.3098
	77.6115	100.154	100.164	100.182	100.131	100.083	100.022	99.9841	96.3019
	77.6923	100.157	100.159	100.172	100.134	100.077	100.023	99.9985	96.285
	77.775	100.151	100.171	100.182	100.131	100.083	100.03	100.003	96.2722
	77.8559	100.152	100.169	100.17	100.121	100.086	100.019	99.9919	96.2553
	77.9371	100.167	100.167	100.173	100.122	100.093	100.021	99.9979	96.2488
	78.0203	100.17	100.16	100.18	100.128	100.095	100.018	99.9962	96.2455
	78.1035	100.166	100.17	100.184	100.131	100.083	100.021	100.002	96.2477
	78.1839	100.164	100.174	100.187	100.133	100.075	100.024	99.9937	96.229
	78.2634	100.164	100.166	100.196	100.127	100.069	100.028	99.9909	96.2191
	78.3454	100.166	100.166	100.193	100.125	100.078	100.025	99.9898	96.2139
	78.4273	100.17	100.165	100.18	100.131	100.094	100.019	99.9886	96.2085
	78.5083	100.169	100.172	100.179	100.13	100.09	100.029	99.9947	96.2003
	78.5911	100.159	100.172	100.185	100.127	100.089	100.019	99.9863	96.1947
	78.6715	100.154	100.166	100.183	100.125	100.082	100.013	99.9909	96.1882
	78.753	100.159	100.167	100.178	100.121	100.089	100.02	99.9937	96.1697
	78.8352	100.16	100.154	100.183	100.124	100.09	100.018	99.9833	96.1679
	78.9169	100.168	100.161	100.194	100.126	100.091	100.019	99.9934	96.1536
	79.0017	100.164	100.17	100.19	100.126	100.093	100.024	99.9875	96.147
	79.0807	100.158	100.164	100.177	100.122	100.085	100.027	99.982	96.1409
	79.164	100.168	100.162	100.186	100.123	100.093	100.024	99.986	96.1213
	79.2448	100.175	100.155	100.18	100.122	100.079	100.029	99.9843	96.1134
	79.3278	100.171	100.166	100.178	100.133	100.08	100.035	99.9887	96.106
	79.4086	100.173	100.169	100.183	100.137	100.082	100.023	99.9909	96.1034
	79.4889	100.169	100.166	100.175	100.132	100.09	100.02	99.9835	96.0982
	79.5704	100.175	100.164	100.182	100.125	100.084	100.018	99.9835	96.0837
	79.653	100.172	100.163	100.177	100.126	100.075	100.021	99.987	96.0807
	79.7355	100.169	100.168	100.187	100.122	100.079	100.013	99.9862	96.066
	79.8161	100.171	100.179	100.189	100.13	100.091	100.026	99.9878	96.0646
	79.8996	100.165	100.181	100.19	100.123	100.083	100.027	99.9959	96.0441
	79.9794	100.169	100.171	100.196	100.123	100.084	100.029	99.9883	96.0329
	80.0623	100.174	100.169	100.2	100.121	100.079	100.027	99.9836	96.0287
	80.1429	100.171	100.17	100.198	100.122	100.089	100.025	99.9804	96.0257
	80.2255	100.172	100.167	100.185	100.129	100.08	100.017	99.9825	96.0179
	80.3064	100.174	100.17	100.201	100.131	100.074	100.016	99.9928	96.0091
	80.3889	100.164	100.168	100.196	100.124	100.091	100.021	99.9845	96.0052
	80.4703	100.163	100.172	100.18	100.116	100.091	100.013	99.9859	95.9981
	80.5541	100.164	100.171	100.187	100.125	100.086	100.018	99.9858	95.9848
	80.6335	100.17	100.171	100.193	100.131	100.083	100.028	99.9856	95.978
	80.7153	100.165	100.179	100.19	100.129	100.082	100.025	99.9897	95.9608
	80.7994	100.17	100.17	100.183	100.131	100.088	100.033	99.9963	95.9594
	80.8793	100.169	100.165	100.193	100.126	100.077	100.018	99.9955	95.9547
	80.9613	100.174	100.168	100.202	100.132	100.083	100.013	99.9839	95.9458
	81.0447	100.169	100.168	100.198	100.134	100.079	100.011	99.9933	95.9235
	81.1258	100.169	100.182	100.201	100.127	100.077	100.016	99.9843	95.9218
	81.2071	100.164	100.172	100.196	100.127	100.075	100.011	99.9732	95.9171
	81.2869	100.161	100.172	100.186	100.125	100.076	100.011	99.9679	95.9056
	81.3695	100.166	100.163	100.191	100.123	100.084	100.007	99.9796	95.8981
	81.4516	100.161	100.158	100.192	100.132	100.087	100.01	99.9861	95.8907
	81.5341	100.177	100.178	100.186	100.134	100.077	100.011	99.9895	95.881
	81.6163	100.179	100.173	100.186	100.132	100.081	100.015	99.9864	95.866
	81.6998	100.174	100.178	100.208	100.131	100.08	100.012	99.9907	95.8633
	81.7799	100.174	100.181	100.211	100.118	100.084	100.016	99.9723	95.8522
	81.8631	100.179	100.177	100.199	100.12	100.082	100.011	99.9702	95.8577
	81.9444	100.175	100.17	100.192	100.122	100.077	100.007	99.961	95.8454
	82.0276	100.175	100.174	100.197	100.123	100.085	100.005	99.9723	95.8373
	82.1101	100.184	100.167	100.198	100.13	100.078	100.02	99.9833	95.8219
	82.1904	100.175	100.162	100.191	100.127	100.073	100.014	99.9851	95.8142
	82.2719	100.165	100.165	100.192	100.12	100.077	100.009	99.9793	95.8018
	82.3549	100.168	100.176	100.184	100.129	100.075	100.013	99.9833	95.7992
	82.4389	100.182	100.18	100.189	100.122	100.073	100.005	99.9799	95.7861
	82.5213	100.178	100.176	100.192	100.126	100.075	99.999	99.9709	95.7815
	82.6026	100.175	100.167	100.19	100.128	100.078	100.01	99.9821	95.7815
	82.6846	100.172	100.163	100.201	100.129	100.083	100.014	99.9745	95.7737
	82.7659	100.173	100.174	100.201	100.126	100.083	100.019	99.977	95.7635
	82.8498	100.177	100.175	100.193	100.127	100.083	100.014	99.9831	95.7555
	82.931	100.167	100.18	100.198	100.126	100.084	100.014	99.9736	95.7444
	83.0119	100.174	100.179	100.2	100.129	100.082	100.013	99.9836	95.7366
	83.0949	100.172	100.18	100.197	100.127	100.081	100.017	99.9919	95.7369
	83.179	100.174	100.189	100.198	100.127	100.084	100.012	99.9749	95.7232
	83.2577	100.162	100.189	100.194	100.128	100.077	100.023	99.9743	95.7103
	83.3412	100.167	100.178	100.182	100.126	100.076	100.011	99.9745	95.7031
	83.4258	100.167	100.177	100.191	100.132	100.085	100.002	99.9724	95.6954
	83.5062	100.172	100.175	100.202	100.13	100.089	100.005	99.977	95.689
	83.5881	100.171	100.181	100.204	100.126	100.086	100.01	99.9783	95.6727
	83.6711	100.172	100.18	100.206	100.123	100.078	100.003	99.9735	95.6738
	83.7557	100.169	100.178	100.194	100.134	100.079	100.006	99.973	95.6726
	83.8367	100.176	100.18	100.198	100.126	100.086	100.008	99.9829	95.6735
	83.9169	100.182	100.177	100.192	100.126	100.074	100.004	99.9742	95.6614
	84.0019	100.185	100.179	100.19	100.122	100.075	100.003	99.9696	95.6392
	84.0851	100.185	100.173	100.196	100.122	100.082	100.001	99.9726	95.6303
	84.1642	100.174	100.181	100.211	100.131	100.076	100.01	99.9718	95.6246
	84.2457	100.169	100.179	100.211	100.132	100.08	100.001	99.9813	95.615
	84.3311	100.178	100.168	100.202	100.122	100.073	100.002	99.9793	95.6122
	84.4111	100.175	100.175	100.206	100.126	100.081	100.009	99.9827	95.6096
	84.4949	100.175	100.18	100.194	100.132	100.085	100.015	99.9643	95.5947
	84.5772	100.173	100.183	100.192	100.134	100.074	100.013	99.9637	95.5924
	84.6578	100.178	100.18	100.203	100.141	100.078	100.012	99.9776	95.5797
	84.7435	100.175	100.181	100.203	100.13	100.082	100.006	99.9715	95.569
	84.8237	100.17	100.183	100.2	100.131	100.082	100.012	99.9664	95.5558
	84.9046	100.16	100.181	100.194	100.132	100.079	100.002	99.9719	95.5514
	84.9885	100.177	100.182	100.192	100.138	100.074	100.004	99.961	95.5492
	85.0724	100.173	100.182	100.198	100.138	100.072	100.003	99.9675	95.5448
	85.1543	100.181	100.179	100.2	100.136	100.089	100.005	99.9697	95.5339
	85.2366	100.176	100.186	100.205	100.141	100.096	100.01	99.9742	95.5352
	85.318	100.176	100.181	100.201	100.142	100.088	100.001	99.9656	95.5312
	85.3979	100.17	100.185	100.204	100.136	100.088	100.003	99.958	95.5231
	85.4826	100.173	100.187	100.207	100.139	100.082	100.008	99.9669	95.5015
	85.5648	100.173	100.176	100.197	100.134	100.075	100.007	99.9669	95.4976
	85.6494	100.176	100.184	100.195	100.125	100.069	100.01	99.9681	95.4959
	85.7317	100.19	100.182	100.189	100.131	100.084	100.007	99.9636	95.4765
	85.8137	100.184	100.188	100.196	100.131	100.086	100.006	99.9662	95.4711
	85.8943	100.175	100.185	100.193	100.133	100.091	100.004	99.9696	95.4779
	85.9797	100.176	100.184	100.194	100.13	100.08	99.9992	99.9572	95.4692
	86.0596	100.174	100.182	100.201	100.133	100.078	99.9954	99.9586	95.4669
	86.1404	100.176	100.187	100.201	100.137	100.079	99.9926	99.9618	95.4568
	86.2267	100.183	100.186	100.211	100.136	100.082	99.9988	99.9717	95.4425
	86.3089	100.187	100.176	100.215	100.136	100.08	99.9951	99.9727	95.4329
	86.3924	100.181	100.174	100.211	100.135	100.079	99.9991	99.9684	95.4169
	86.47	100.161	100.174	100.2	100.14	100.09	100.011	99.9574	95.4049
	86.5539	100.169	100.183	100.197	100.13	100.087	100.007	99.9652	95.4045
	86.6354	100.172	100.176	100.217	100.128	100.078	100.011	99.9717	95.4143
	86.7219	100.179	100.179	100.205	100.142	100.072	99.999	99.97	95.3905
	86.7996	100.171	100.182	100.202	100.145	100.072	99.995	99.9556	95.3859
	86.8827	100.171	100.18	100.205	100.145	100.075	100.004	99.9571	95.3883
	86.9641	100.167	100.186	100.195	100.134	100.084	99.9971	99.96	95.3809
	87.0473	100.18	100.187	100.188	100.128	100.076	99.9998	99.9587	95.3674
	87.1282	100.178	100.196	100.205	100.128	100.082	100.003	99.9617	95.3651
	87.2116	100.173	100.189	100.204	100.136	100.078	100.008	99.9678	95.358
	87.2928	100.171	100.185	100.206	100.139	100.076	100.005	99.9717	95.3568
	87.3749	100.172	100.191	100.189	100.135	100.083	100	99.9635	95.346
	87.4572	100.173	100.189	100.191	100.142	100.081	100	99.9667	95.3382
	87.5401	100.19	100.182	100.207	100.146	100.084	99.9932	99.9685	95.3286
	87.6238	100.194	100.184	100.208	100.147	100.076	99.9984	99.9614	95.329
	87.7035	100.17	100.187	100.203	100.139	100.081	99.9979	99.9705	95.328
	87.7869	100.164	100.175	100.197	100.134	100.084	99.9872	99.9664	95.3224
	87.8699	100.184	100.182	100.189	100.136	100.085	100.001	99.9658	95.3078
	87.9524	100.178	100.176	100.193	100.137	100.079	100.004	99.9628	95.2922
	88.0352	100.175	100.194	100.201	100.137	100.075	99.9982	99.9603	95.29
	88.118	100.179	100.199	100.214	100.137	100.076	99.9941	99.9668	95.271
	88.2011	100.175	100.197	100.206	100.131	100.077	99.9992	99.9621	95.2738
	88.2841	100.172	100.189	100.202	100.133	100.078	99.9968	99.9451	95.2645
	88.3652	100.169	100.19	100.217	100.13	100.081	99.995	99.9512	95.2548
	88.4482	100.179	100.182	100.216	100.139	100.077	99.9962	99.9507	95.2481
	88.5301	100.167	100.176	100.218	100.138	100.081	99.9915	99.9467	95.2446
	88.6137	100.174	100.182	100.205	100.135	100.076	99.9978	99.9513	95.2357
	88.6944	100.166	100.186	100.205	100.143	100.078	99.9975	99.9509	95.2321
	88.7785	100.171	100.19	100.198	100.138	100.076	100.01	99.9669	95.2219
	88.8584	100.169	100.189	100.206	100.147	100.074	99.9916	99.9668	95.2037
	88.9448	100.175	100.186	100.208	100.136	100.07	99.9935	99.9577	95.2055
	89.0276	100.176	100.181	100.208	100.143	100.073	99.9979	99.9483	95.2123
	89.1081	100.174	100.184	100.21	100.135	100.082	100.001	99.9639	95.204
	89.1907	100.182	100.184	100.202	100.135	100.076	99.995	99.9703	95.1881
	89.2776	100.179	100.177	100.195	100.141	100.08	100.002	99.9614	95.1729
	89.3582	100.176	100.185	100.199	100.145	100.078	100.004	99.9601	95.176
	89.4391	100.18	100.194	100.202	100.145	100.08	99.9993	99.9668	95.1737
	89.5227	100.185	100.182	100.209	100.136	100.086	100.011	99.9526	95.1757
	89.6053	100.185	100.182	100.207	100.133	100.081	100.009	99.9586	95.1623
	89.6867	100.197	100.183	100.211	100.129	100.07	100.002	99.9584	95.1486
	89.7714	100.199	100.184	100.217	100.139	100.082	99.9923	99.9434	95.1462
	89.8533	100.196	100.188	100.219	100.146	100.076	99.983	99.9487	95.1399
	89.9356	100.192	100.195	100.217	100.139	100.084	99.9926	99.9497	95.1389
	90.0161	100.204	100.187	100.219	100.135	100.087	99.9958	99.9633	95.1256
	90.1038	100.205	100.185	100.221	100.135	100.083	99.999	99.9543	95.1265
	90.1853	100.192	100.18	100.208	100.137	100.079	99.9959	99.9582	95.113
	90.2685	100.194	100.191	100.2	100.139	100.066	99.9968	99.9598	95.1095
	90.3508	100.193	100.192	100.212	100.139	100.074	100.001	99.9524	95.0978
	90.4335	100.185	100.189	100.218	100.139	100.084	99.995	99.9553	95.1013
	90.5169	100.187	100.185	100.227	100.135	100.081	99.9951	99.9405	95.0906
	90.599	100.182	100.193	100.219	100.126	100.079	99.9936	99.9557	95.0785
	90.6795	100.172	100.187	100.216	100.133	100.074	99.9953	99.9521	95.0666
	90.7634	100.182	100.184	100.219	100.139	100.074	99.9938	99.9606	95.0657
	90.8482	100.191	100.187	100.214	100.137	100.073	99.9891	99.9566	95.0656
	90.9298	100.189	100.199	100.209	100.136	100.082	99.9959	99.9542	95.0721
	91.0135	100.19	100.196	100.211	100.138	100.082	100.011	99.9592	95.056
	91.0956	100.185	100.193	100.211	100.135	100.077	99.9942	99.962	95.0512
	91.1766	100.18	100.19	100.214	100.132	100.078	99.99	99.9503	95.0406
	91.2614	100.184	100.189	100.221	100.137	100.072	99.993	99.9426	95.0256
	91.3447	100.181	100.188	100.211	100.142	100.073	100.001	99.9457	95.0106
	91.4269	100.186	100.191	100.215	100.144	100.077	99.9941	99.95	95.0055
	91.5075	100.184	100.188	100.212	100.132	100.085	99.9889	99.95	95.0107
	91.5907	100.185	100.179	100.205	100.141	100.087	99.9855	99.9457	95.0139
	91.6759	100.193	100.189	100.21	100.131	100.071	99.9941	99.947	95.0053
	91.7588	100.198	100.193	100.22	100.13	100.082	99.9923	99.9462	94.9957
	91.8419	100.191	100.2	100.213	100.134	100.092	100.001	99.9598	95.0024
	91.9226	100.191	100.193	100.216	100.135	100.08	99.9919	99.9566	94.9902
	92.0069	100.195	100.199	100.21	100.137	100.078	99.9832	99.9509	94.9814
	92.0891	100.195	100.192	100.205	100.138	100.072	99.9827	99.9386	94.9701
	92.1736	100.194	100.184	100.207	100.13	100.082	99.9857	99.9419	94.9614
	92.2533	100.205	100.187	100.211	100.132	100.077	99.9767	99.9497	94.955
	92.3375	100.198	100.195	100.213	100.13	100.078	99.9859	99.96	94.9438
	92.4183	100.201	100.197	100.217	100.127	100.064	99.9941	99.9511	94.9379
	92.5024	100.196	100.194	100.209	100.123	100.077	99.9962	99.9571	94.9365
	92.5833	100.188	100.201	100.205	100.127	100.07	99.9944	99.9441	94.9409
	92.6698	100.199	100.192	100.222	100.133	100.07	99.9941	99.9504	94.9279
	92.7496	100.2	100.197	100.22	100.14	100.07	99.9894	99.9419	94.9203
	92.8339	100.194	100.19	100.219	100.133	100.084	99.9942	99.9353	94.913
	92.9156	100.19	100.184	100.206	100.132	100.08	99.9921	99.9339	94.9061
	92.9988	100.196	100.18	100.213	100.136	100.085	99.989	99.9464	94.9011
	93.0835	100.207	100.183	100.216	100.14	100.086	99.9872	99.9522	94.9006
	93.1677	100.196	100.193	100.211	100.129	100.076	99.9982	99.9399	94.9063
	93.2485	100.196	100.198	100.226	100.132	100.074	99.9972	99.9434	94.8922
	93.331	100.197	100.195	100.224	100.138	100.084	99.9922	99.951	94.8864
	93.4103	100.183	100.193	100.215	100.138	100.081	99.991	99.9402	94.864
	93.4928	100.18	100.206	100.213	100.131	100.077	99.9956	99.9414	94.8664
	93.5776	100.188	100.201	100.216	100.131	100.072	99.9943	99.9411	94.8696
	93.6613	100.192	100.189	100.211	100.139	100.078	99.9835	99.9515	94.8662
	93.7432	100.191	100.187	100.209	100.128	100.077	99.9937	99.9464	94.8482
	93.8273	100.192	100.19	100.207	100.13	100.075	99.987	99.9403	94.844
	93.9076	100.192	100.185	100.207	100.14	100.077	99.9883	99.9523	94.8316
	93.994	100.2	100.2	100.216	100.145	100.086	99.9878	99.9606	94.8364
	94.0752	100.197	100.194	100.226	100.141	100.067	99.9827	99.9468	94.8317
	94.1577	100.2	100.194	100.226	100.14	100.068	99.9876	99.9387	94.8245
	94.2408	100.194	100.193	100.218	100.137	100.081	99.9846	99.9404	94.8163
	94.3235	100.187	100.192	100.212	100.132	100.093	99.9812	99.9461	94.8092
	94.4063	100.188	100.191	100.216	100.13	100.075	99.9934	99.9374	94.8101
	94.4908	100.182	100.2	100.219	100.128	100.07	99.9877	99.9399	94.804
	94.5729	100.183	100.207	100.22	100.133	100.082	99.9887	99.9466	94.7931
	94.6565	100.184	100.204	100.215	100.142	100.083	99.9867	99.9441	94.7794
	94.7393	100.184	100.202	100.215	100.138	100.078	99.9825	99.932	94.7804
	94.8268	100.206	100.202	100.215	100.133	100.076	99.9945	99.9472	94.7733
	94.9067	100.195	100.203	100.223	100.138	100.07	99.9929	99.9474	94.7713
	94.9885	100.186	100.185	100.214	100.136	100.079	99.986	99.9556	94.7653
	95.0719	100.174	100.188	100.202	100.139	100.079	99.9768	99.9517	94.7684
	95.1565	100.179	100.195	100.205	100.137	100.08	99.9809	99.9381	94.7731
	95.2369	100.178	100.203	100.206	100.141	100.081	99.9836	99.9474	94.7553
	95.3197	100.181	100.2	100.21	100.137	100.077	99.9883	99.9418	94.7388
	95.4031	100.183	100.197	100.213	100.133	100.073	99.9837	99.9372	94.7338
	95.485	100.18	100.205	100.208	100.134	100.074	99.9852	99.9287	94.729
	95.5703	100.188	100.209	100.209	100.136	100.068	99.9812	99.9428	94.7238
	95.6522	100.193	100.195	100.215	100.137	100.071	99.9786	99.9494	94.7226
	95.7365	100.19	100.203	100.208	100.138	100.073	99.976	99.9402	94.7142
	95.8171	100.18	100.2	100.214	100.146	100.074	99.9863	99.9421	94.7072
	95.9027	100.184	100.205	100.212	100.136	100.075	99.989	99.9469	94.7082
	95.9863	100.175	100.201	100.212	100.131	100.081	99.9904	99.9438	94.7088
	96.0696	100.186	100.193	100.206	100.127	100.079	99.9868	99.9481	94.701
	96.1545	100.186	100.194	100.198	100.132	100.075	99.9826	99.9401	94.6905
	96.2364	100.184	100.198	100.195	100.137	100.079	99.9848	99.9381	94.6916
	96.3182	100.184	100.206	100.199	100.136	100.078	99.9898	99.9437	94.6983
	96.4025	100.196	100.205	100.211	100.142	100.081	99.9871	99.9426	94.6827
	96.4847	100.197	100.197	100.21	100.131	100.077	99.984	99.9402	94.6705
	96.5664	100.207	100.205	100.213	100.131	100.073	99.9829	99.9361	94.6679
	96.6499	100.203	100.211	100.226	100.135	100.073	99.9751	99.9363	94.6523
	96.7318	100.189	100.195	100.217	100.122	100.079	99.9744	99.9318	94.654
	96.8141	100.194	100.196	100.224	100.127	100.085	99.9747	99.9317	94.6502
	96.8991	100.197	100.191	100.221	100.141	100.084	99.9856	99.9377	94.642
	96.9795	100.189	100.198	100.218	100.143	100.078	99.9877	99.9401	94.6393
	97.0637	100.193	100.207	100.223	100.142	100.069	99.9912	99.9447	94.6317
	97.1491	100.19	100.204	100.213	100.137	100.071	99.9814	99.9464	94.6304
	97.2325	100.196	100.198	100.214	100.142	100.078	99.984	99.9333	94.6235
	97.3141	100.197	100.201	100.221	100.142	100.075	99.9773	99.9347	94.6274
	97.3982	100.204	100.209	100.213	100.133	100.078	99.9823	99.9329	94.6105
	97.4817	100.202	100.209	100.216	100.131	100.067	99.9871	99.9233	94.6129
	97.5617	100.192	100.202	100.212	100.141	100.07	99.9812	99.9352	94.6064
	97.6462	100.201	100.204	100.209	100.148	100.064	99.9671	99.9442	94.5997
	97.7306	100.201	100.2	100.22	100.137	100.074	99.9744	99.9311	94.5901
	97.8109	100.195	100.2	100.23	100.14	100.079	99.9806	99.9325	94.5973
	97.894	100.184	100.2	100.227	100.139	100.07	99.9816	99.9315	94.5827
	97.978	100.192	100.206	100.217	100.14	100.076	99.981	99.9446	94.5735
	98.0641	100.199	100.198	100.217	100.139	100.069	99.9895	99.944	94.5762
	98.1462	100.205	100.198	100.219	100.14	100.067	99.9787	99.9432	94.574
	98.2275	100.194	100.197	100.231	100.133	100.078	99.9802	99.9364	94.563
	98.3114	100.183	100.202	100.22	100.136	100.067	99.9856	99.919	94.5513
	98.3968	100.192	100.207	100.217	100.144	100.069	99.9806	99.9282	94.5557
	98.4795	100.19	100.193	100.222	100.144	100.066	99.9899	99.9287	94.5527
	98.5611	100.186	100.195	100.214	100.137	100.079	99.9868	99.9377	94.5443
	98.6446	100.184	100.2	100.219	100.135	100.076	99.9769	99.9307	94.5401
	98.729	100.188	100.2	100.226	100.137	100.071	99.9792	99.9339	94.5345
	98.8128	100.186	100.192	100.219	100.144	100.071	99.9903	99.9289	94.5301
	98.8961	100.182	100.197	100.232	100.136	100.088	99.979	99.9302	94.5241
	98.9773	100.182	100.206	100.217	100.129	100.091	99.9734	99.9299	94.5207
	99.0603	100.187	100.204	100.22	100.136	100.079	99.9775	99.9369	94.5175
	99.1425	100.19	100.201	100.22	100.139	100.072	99.9784	99.9341	94.5159
	99.2283	100.188	100.196	100.235	100.139	100.072	99.9891	99.9372	94.5012
	99.3071	100.171	100.197	100.23	100.132	100.073	99.984	99.9339	94.4955
	99.3921	100.19	100.196	100.22	100.14	100.074	99.9767	99.9366	94.4954
	99.478	100.201	100.196	100.216	100.146	100.074	99.9812	99.9429	94.492
	99.5602	100.199	100.205	100.233	100.147	100.072	99.9883	99.9486	94.4945
	99.6408	100.185	100.205	100.22	100.143	100.07	99.9832	99.9409	94.4917
	99.7231	100.178	100.211	100.23	100.139	100.068	99.975	99.935	94.4784
	99.8049	100.177	100.206	100.224	100.135	100.072	99.9815	99.9357	94.4704
	99.8866	100.175	100.207	100.22	100.138	100.08	99.973	99.9289	94.4633
	99.9708	100.176	100.21	100.23	100.132	100.084	99.9809	99.9261	94.462
	100.053	100.179	100.2	100.228	100.14	100.088	99.9835	99.921	94.4496
	100.136	100.186	100.207	100.225	100.134	100.083	99.9749	99.9296	94.4492
	100.221	100.186	100.195	100.232	100.136	100.074	99.9667	99.9348	94.4449
	100.308	100.191	100.193	100.223	100.141	100.071	99.9744	99.9385	94.4419
	100.389	100.199	100.196	100.238	100.143	100.07	99.9729	99.9364	94.4447
	100.473	100.195	100.206	100.238	100.138	100.074	99.9742	99.9367	94.4441
	100.555	100.191	100.205	100.234	100.14	100.08	99.9603	99.932	94.4273
	100.639	100.18	100.208	100.236	100.139	100.073	99.9736	99.9326	94.4165
	100.718	100.17	100.211	100.232	100.15	100.07	99.9732	99.9248	94.4145
	100.803	100.175	100.21	100.232	100.15	100.072	99.9659	99.922	94.4129
	100.886	100.181	100.202	100.237	100.137	100.071	99.9786	99.9283	94.415
	100.968	100.183	100.199	100.236	100.136	100.077	99.9754	99.9296	94.3972
	101.05	100.18	100.196	100.225	100.141	100.08	99.9804	99.9214	94.3929
	101.137	100.189	100.199	100.234	100.147	100.074	99.974	99.9243	94.3895
	101.217	100.187	100.206	100.228	100.151	100.076	99.9737	99.9346	94.3914
	101.302	100.185	100.208	100.223	100.149	100.087	99.9688	99.9223	94.3799
	101.382	100.182	100.207	100.23	100.153	100.08	99.9639	99.9264	94.3766
	101.468	100.183	100.205	100.231	100.142	100.074	99.9757	99.9307	94.3839
	101.548	100.178	100.213	100.232	100.141	100.08	99.976	99.9365	94.3817
	101.634	100.194	100.205	100.226	100.137	100.075	99.9833	99.9253	94.3733
	101.717	100.186	100.206	100.224	100.145	100.071	99.9769	99.916	94.3639
	101.799	100.189	100.208	100.234	100.152	100.061	99.972	99.9264	94.352
	101.884	100.199	100.203	100.235	100.145	100.071	99.9778	99.9177	94.3698
	101.965	100.191	100.207	100.23	100.142	100.076	99.9724	99.9346	94.364
	102.05	100.204	100.209	100.225	100.144	100.072	99.972	99.929	94.3459
	102.133	100.191	100.204	100.221	100.142	100.072	99.9707	99.9346	94.3493
	102.217	100.196	100.207	100.215	100.136	100.075	99.9653	99.9286	94.3527
	102.301	100.206	100.217	100.229	100.141	100.072	99.9705	99.9312	94.3404
	102.384	100.207	100.211	100.218	100.139	100.083	99.9776	99.9325	94.3378
	102.465	100.203	100.208	100.233	100.143	100.082	99.9814	99.9347	94.3242
	102.549	100.198	100.2	100.227	100.147	100.069	99.9699	99.9345	94.3263
	102.63	100.184	100.202	100.231	100.145	100.072	99.9775	99.931	94.3072
	102.712	100.181	100.198	100.236	100.149	100.072	99.9959	99.9289	94.3107
	102.797	100.181	100.207	100.238	100.136	100.063	99.9865	99.9284	94.307
	102.881	100.195	100.202	100.243	100.144	100.07	99.974	99.9346	94.3156
	102.965	100.197	100.201	100.237	100.138	100.076	99.9724	99.9287	94.3034
	103.049	100.201	100.199	100.235	100.137	100.072	99.9648	99.9197	94.2986
	103.133	100.2	100.209	100.239	100.147	100.07	99.978	99.9198	94.2899
	103.216	100.202	100.204	100.222	100.141	100.075	99.9737	99.929	94.2863
	103.297	100.2	100.208	100.223	100.135	100.076	99.9682	99.9326	94.2849
	103.38	100.204	100.204	100.227	100.147	100.076	99.9816	99.9277	94.292
	103.463	100.214	100.204	100.227	100.147	100.073	99.9806	99.9322	94.2772
	103.545	100.206	100.211	100.225	100.141	100.077	99.9753	99.9283	94.266
	103.628	100.211	100.209	100.23	100.135	100.072	99.9772	99.9421	94.27
	103.709	100.201	100.211	100.243	100.134	100.081	99.9737	99.9252	94.2706
	103.796	100.212	100.211	100.228	100.14	100.081	99.9664	99.9262	94.254
	103.879	100.205	100.206	100.228	100.145	100.08	99.9828	99.9201	94.2505
	103.961	100.199	100.209	100.24	100.145	100.075	99.9887	99.9294	94.246
	104.045	100.198	100.208	100.237	100.139	100.067	99.9806	99.928	94.2535
	104.124	100.191	100.213	100.232	100.142	100.073	99.972	99.9287	94.2495
	104.209	100.197	100.214	100.23	100.146	100.076	99.9718	99.9345	94.2418
	104.29	100.194	100.203	100.217	100.145	100.074	99.9568	99.931	94.2315
	104.378	100.191	100.204	100.226	100.139	100.071	99.9723	99.9255	94.2294
	104.459	100.18	100.212	100.22	100.146	100.078	99.9677	99.929	94.2281
	104.543	100.19	100.208	100.227	100.148	100.077	99.9683	99.922	94.2263
	104.624	100.186	100.21	100.228	100.139	100.072	99.96	99.93	94.2189
	104.706	100.187	100.206	100.244	100.143	100.066	99.9659	99.9274	94.2194
	104.789	100.187	100.202	100.248	100.14	100.078	99.968	99.9204	94.2083
	104.871	100.189	100.205	100.247	100.14	100.077	99.9651	99.9194	94.2006
	104.956	100.193	100.21	100.236	100.141	100.073	99.9732	99.9272	94.2065
	105.041	100.202	100.216	100.24	100.143	100.071	99.9783	99.9219	94.2083
	105.122	100.192	100.218	100.229	100.14	100.079	99.9833	99.9219	94.2002
	105.205	100.189	100.215	100.215	100.143	100.076	99.9878	99.9243	94.1912
	105.288	100.182	100.204	100.226	100.136	100.063	99.9817	99.9262	94.1857
	105.37	100.178	100.207	100.242	100.144	100.068	99.9766	99.9325	94.1879
	105.456	100.19	100.21	100.243	100.143	100.072	99.9782	99.9288	94.1921
	105.539	100.188	100.204	100.228	100.138	100.074	99.9833	99.9234	94.1965
	105.62	100.187	100.204	100.237	100.138	100.075	99.9761	99.9214	94.181
	105.705	100.191	100.212	100.242	100.139	100.066	99.9653	99.9281	94.1591
	105.788	100.193	100.207	100.244	100.145	100.06	99.9594	99.935	94.1617
	105.872	100.203	100.206	100.218	100.147	100.068	99.9555	99.9359	94.1573
	105.957	100.2	100.209	100.229	100.151	100.076	99.959	99.9287	94.1507
	106.039	100.188	100.207	100.235	100.152	100.073	99.9516	99.9249	94.1516
	106.12	100.181	100.206	100.243	100.152	100.065	99.9633	99.9215	94.1465
	106.205	100.194	100.205	100.234	100.147	100.063	99.9724	99.9236	94.1428
	106.289	100.191	100.206	100.245	100.138	100.065	99.9747	99.9174	94.141
	106.37	100.182	100.207	100.239	100.141	100.075	99.9735	99.9174	94.1284
	106.453	100.191	100.204	100.237	100.142	100.079	99.9715	99.9223	94.1309
	106.537	100.188	100.215	100.235	100.145	100.075	99.9667	99.9194	94.1306
	106.619	100.189	100.222	100.243	100.153	100.068	99.9618	99.9226	94.1327
	106.705	100.195	100.212	100.242	100.147	100.066	99.9669	99.9209	94.1228
	106.788	100.19	100.208	100.239	100.148	100.069	99.9772	99.916	94.1184
	106.873	100.186	100.209	100.236	100.147	100.065	99.9738	99.9106	94.1194
	106.955	100.192	100.21	100.243	100.145	100.07	99.9754	99.9109	94.1154
	107.04	100.195	100.22	100.229	100.137	100.076	99.9724	99.9146	94.1137
	107.12	100.184	100.211	100.232	100.143	100.083	99.9597	99.9204	94.0994
	107.205	100.184	100.207	100.237	100.155	100.073	99.9611	99.9163	94.0909
	107.286	100.184	100.201	100.242	100.149	100.078	99.9671	99.9195	94.0943
	107.37	100.188	100.212	100.232	100.151	100.072	99.9734	99.9232	94.1032
	107.453	100.189	100.215	100.243	100.152	100.079	99.9727	99.9254	94.0949
	107.537	100.19	100.209	100.239	100.142	100.078	99.9645	99.9162	94.0855
	107.62	100.195	100.211	100.239	100.142	100.072	99.9756	99.9201	94.0897
	107.703	100.19	100.209	100.238	100.143	100.074	99.9741	99.9128	94.0827
	107.787	100.188	100.205	100.241	100.147	100.08	99.9673	99.9163	94.0698
	107.871	100.191	100.217	100.231	100.147	100.085	99.9705	99.9189	94.0584
	107.953	100.197	100.217	100.235	100.146	100.074	99.9559	99.9266	94.0611
	108.036	100.191	100.219	100.226	100.146	100.066	99.963	99.9261	94.06
	108.117	100.181	100.214	100.226	100.154	100.073	99.9608	99.9296	94.0578
	108.205	100.193	100.209	100.224	100.153	100.068	99.962	99.9319	94.0563
	108.284	100.178	100.205	100.226	100.156	100.066	99.9551	99.9231	94.0531
	108.37	100.183	100.214	100.235	100.144	100.066	99.9675	99.9224	94.0596
	108.455	100.182	100.209	100.238	100.148	100.076	99.984	99.9202	94.0575
	108.536	100.192	100.208	100.235	100.151	100.074	99.9704	99.9128	94.0473
	108.619	100.189	100.22	100.253	100.149	100.073	99.9656	99.9162	94.0496
	108.704	100.19	100.213	100.24	100.146	100.073	99.9795	99.9166	94.0374
	108.784	100.186	100.224	100.242	100.142	100.072	99.9721	99.9175	94.0387
	108.87	100.189	100.221	100.239	100.146	100.074	99.9534	99.9289	94.0268
	108.955	100.192	100.21	100.234	100.136	100.064	99.9605	99.9366	94.0221
	109.04	100.198	100.206	100.223	100.14	100.077	99.9692	99.9312	94.0152
	109.121	100.187	100.209	100.219	100.142	100.082	99.9692	99.9225	94.0187
	109.204	100.188	100.22	100.224	100.144	100.085	99.9585	99.9169	94.0166
	109.288	100.191	100.225	100.232	100.149	100.079	99.9565	99.9214	94.0105
	109.371	100.197	100.218	100.237	100.146	100.076	99.9649	99.9213	93.9969
	109.452	100.191	100.223	100.232	100.144	100.076	99.9779	99.9149	93.9972
	109.537	100.19	100.223	100.241	100.146	100.083	99.975	99.914	94.0036
	109.621	100.187	100.221	100.238	100.149	100.076	99.9682	99.9155	94.0076
	109.703	100.186	100.211	100.234	100.158	100.058	99.9592	99.9136	94.0105
	109.787	100.191	100.206	100.23	100.144	100.064	99.9446	99.9196	94.0036
	109.871	100.198	100.208	100.236	100.148	100.064	99.9521	99.9122	93.9966
	109.952	100.194	100.204	100.236	100.145	100.072	99.9615	99.9149	93.9917
	110.036	100.182	100.209	100.218	100.143	100.061	99.9688	99.9297	93.9911
	110.12	100.188	100.212	100.238	100.135	100.061	99.9669	99.9213	93.9826
	110.205	100.191	100.214	100.223	100.15	100.071	99.9738	99.9231	93.987
	110.287	100.19	100.209	100.223	100.146	100.07	99.9662	99.9153	93.9777
	110.371	100.194	100.211	100.221	100.153	100.075	99.9662	99.9127	93.9627
	110.455	100.2	100.207	100.223	100.149	100.077	99.9507	99.9308	93.9651
	110.537	100.197	100.213	100.221	100.147	100.081	99.954	99.9175	93.9679
	110.62	100.193	100.221	100.217	100.147	100.069	99.9578	99.9135	93.9655
	110.703	100.192	100.222	100.224	100.144	100.078	99.9616	99.9147	93.9677
	110.785	100.194	100.221	100.227	100.14	100.074	99.9754	99.9205	93.9633
	110.87	100.192	100.215	100.233	100.152	100.068	99.9604	99.917	93.9566
	110.952	100.184	100.221	100.235	100.148	100.074	99.9762	99.9163	93.9594
	111.035	100.18	100.216	100.229	100.141	100.079	99.9744	99.9146	93.9498
	111.118	100.186	100.213	100.227	100.146	100.078	99.9725	99.918	93.9406
	111.199	100.186	100.212	100.223	100.136	100.075	99.9672	99.9182	93.9376
	111.284	100.196	100.218	100.215	100.144	100.073	99.9595	99.9236	93.9279
	111.368	100.186	100.216	100.218	100.148	100.078	99.9572	99.9211	93.9331
	111.45	100.179	100.218	100.217	100.148	100.059	99.9596	99.9177	93.9315
	111.534	100.193	100.216	100.221	100.149	100.054	99.9667	99.912	93.9233
	111.62	100.197	100.213	100.213	100.147	100.065	99.9633	99.9066	93.9228
	111.7	100.192	100.213	100.213	100.147	100.066	99.9621	99.9123	93.9136
	111.784	100.187	100.226	100.223	100.155	100.066	99.9626	99.9331	93.9181
	111.868	100.19	100.205	100.225	100.157	100.062	99.9716	99.9311	93.9187
	111.949	100.185	100.215	100.217	100.15	100.072	99.9668	99.9246	93.9196
	112.035	100.194	100.22	100.212	100.146	100.085	99.9724	99.9159	93.9116
	112.117	100.198	100.221	100.226	100.143	100.083	99.965	99.9259	93.9107
	112.2	100.198	100.217	100.226	100.148	100.078	99.9703	99.9235	93.9011
	112.282	100.189	100.205	100.228	100.15	100.067	99.9628	99.9165	93.8965
	112.366	100.19	100.216	100.233	100.146	100.066	99.9588	99.9166	93.8885
	112.449	100.194	100.22	100.232	100.149	100.072	99.9625	99.9304	93.8808
	112.531	100.188	100.217	100.234	100.156	100.078	99.9646	99.933	93.8817
	112.616	100.184	100.212	100.229	100.152	100.082	99.9666	99.925	93.8891
	112.698	100.183	100.218	100.222	100.147	100.085	99.9692	99.9303	93.8838
	112.782	100.186	100.222	100.234	100.145	100.081	99.9679	99.9301	93.8693
	112.864	100.187	100.208	100.238	100.149	100.076	99.9627	99.9258	93.8705
	112.948	100.189	100.216	100.239	100.158	100.076	99.9651	99.9218	93.8789
	113.03	100.187	100.225	100.234	100.156	100.077	99.9666	99.9189	93.8729
	113.114	100.193	100.225	100.233	100.15	100.08	99.9635	99.9243	93.875
	113.198	100.198	100.216	100.231	100.155	100.078	99.9646	99.9068	93.8749
	113.279	100.192	100.21	100.231	100.163	100.066	99.9723	99.9217	93.8621
	113.363	100.188	100.222	100.225	100.156	100.069	99.9644	99.9211	93.8526
	113.446	100.196	100.23	100.227	100.153	100.082	99.9629	99.9197	93.8665
	113.528	100.187	100.22	100.24	100.155	100.073	99.9632	99.9203	93.8635
	113.611	100.183	100.227	100.243	100.148	100.08	99.9744	99.9257	93.8505
	113.692	100.182	100.226	100.248	100.143	100.081	99.9742	99.9366	93.8483
	113.776	100.188	100.227	100.244	100.156	100.077	99.9586	99.9313	93.8459
	113.855	100.181	100.22	100.237	100.149	100.077	99.9668	99.9168	93.8418
	113.94	100.192	100.228	100.247	100.156	100.074	99.9631	99.9152	93.8366
	114.023	100.196	100.233	100.255	100.162	100.064	99.9603	99.9101	93.8319
	114.104	100.195	100.221	100.254	100.159	100.078	99.9674	99.9185	93.8334
	114.188	100.199	100.223	100.249	100.157	100.084	99.9672	99.9382	93.8271
	114.273	100.195	100.219	100.256	100.154	100.094	99.9638	99.9318	93.8256
	114.353	100.191	100.221	100.245	100.157	100.095	99.9681	99.9283	93.8209
	114.438	100.191	100.225	100.236	100.156	100.084	99.9754	99.9248	93.8293
	114.523	100.194	100.229	100.238	100.158	100.081	99.9728	99.9321	93.8217
	114.603	100.192	100.229	100.236	100.163	100.083	99.9719	99.9305	93.7996
	114.686	100.201	100.222	100.238	100.169	100.093	99.975	99.9272	93.8072
	114.771	100.21	100.23	100.249	100.177	100.08	99.9769	99.9259	93.8082
	114.85	100.21	100.23	100.246	100.17	100.081	99.9706	99.9255	93.8055
	114.935	100.205	100.232	100.246	100.169	100.08	99.9723	99.9206	93.7977
	115.016	100.196	100.224	100.254	100.175	100.086	99.9792	99.9327	93.7985
	115.1	100.196	100.228	100.247	100.178	100.084	100.001	99.9378	93.7997
	115.181	100.202	100.226	100.243	100.178	100.089	99.9938	99.9382	93.8002
	115.264	100.2	100.23	100.246	100.176	100.094	99.9836	99.9407	93.801
	115.346	100.203	100.244	100.26	100.178	100.089	99.9772	99.9381	93.796
	115.427	100.196	100.248	100.269	100.169	100.086	99.9675	99.9373	93.7952
	115.508	100.206	100.242	100.267	100.16	100.099	99.9767	99.9384	93.7951
	115.594	100.209	100.239	100.259	100.173	100.098	99.9827	99.929	93.7752
	115.676	100.205	100.246	100.259	100.168	100.097	99.9962	99.9219	93.7708
	115.761	100.201	100.244	100.259	100.176	100.105	99.9871	99.934	93.766
	115.841	100.203	100.24	100.262	100.166	100.093	99.9903	99.9298	93.7649
	115.924	100.211	100.24	100.261	100.165	100.088	99.9865	99.9378	93.7686
	116.005	100.213	100.233	100.255	100.17	100.09	99.9858	99.935	93.7722
	116.09	100.225	100.237	100.255	100.169	100.091	99.9808	99.9363	93.7694
	116.172	100.218	100.234	100.258	100.169	100.095	99.9696	99.9351	93.7637
	116.253	100.215	100.246	100.261	100.169	100.095	99.9814	99.942	93.764
	116.335	100.211	100.244	100.256	100.175	100.09	99.9882	99.9506	93.7539
	116.419	100.216	100.243	100.27	100.181	100.103	99.9877	99.9449	93.7581
	116.501	100.222	100.243	100.26	100.188	100.105	99.9938	99.9275	93.763
	116.585	100.218	100.253	100.266	100.177	100.095	99.9917	99.9381	93.7597
	116.667	100.214	100.248	100.263	100.173	100.084	99.9906	99.9346	93.7501
	116.749	100.213	100.252	100.265	100.169	100.093	99.9923	99.9321	93.7478
	116.834	100.222	100.249	100.273	100.174	100.1	99.9893	99.943	93.7463
	116.914	100.222	100.248	100.266	100.184	100.097	99.9891	99.9452	93.746
	116.999	100.219	100.249	100.267	100.176	100.089	99.9757	99.9462	93.7451
	117.08	100.209	100.255	100.273	100.174	100.087	99.9736	99.9426	93.7392
	117.162	100.207	100.26	100.266	100.179	100.098	99.9838	99.9546	93.7213
	117.248	100.223	100.254	100.271	100.183	100.095	99.9954	99.9583	93.7222
	117.33	100.224	100.244	100.264	100.174	100.098	99.9921	99.9515	93.7266
	117.41	100.218	100.248	100.284	100.182	100.1	99.9903	99.9549	93.717
	117.493	100.213	100.256	100.278	100.18	100.099	99.9863	99.9474	93.7294
	117.575	100.219	100.247	100.282	100.177	100.097	99.9992	99.9455	93.7285
	117.659	100.223	100.246	100.276	100.172	100.096	100.003	99.9409	93.7168
	117.74	100.222	100.252	100.275	100.18	100.103	99.9991	99.9484	93.7056
	117.826	100.217	100.253	100.269	100.193	100.109	99.9921	99.9511	93.7171
	117.908	100.22	100.253	100.261	100.183	100.106	99.9852	99.9495	93.7193
	117.988	100.224	100.249	100.269	100.181	100.105	99.9868	99.9528	93.7109
	118.073	100.229	100.247	100.28	100.18	100.099	99.9962	99.9449	93.701
	118.156	100.228	100.246	100.284	100.186	100.096	99.9958	99.9462	93.689
	118.242	100.227	100.259	100.27	100.182	100.101	100.004	99.9528	93.694
	118.323	100.22	100.256	100.273	100.182	100.104	99.9961	99.9448	93.6918
	118.407	100.213	100.256	100.272	100.177	100.105	99.9817	99.9555	93.6933
	118.489	100.222	100.262	100.268	100.179	100.112	99.9989	99.9575	93.6971
	118.574	100.225	100.265	100.275	100.188	100.108	99.9899	99.9438	93.6894
	118.655	100.226	100.253	100.284	100.193	100.095	99.9903	99.9439	93.6906
	118.74	100.237	100.254	100.285	100.189	100.101	99.9921	99.9398	93.6835
	118.823	100.237	100.253	100.279	100.179	100.108	99.9886	99.9492	93.6768
	118.904	100.227	100.252	100.283	100.185	100.104	99.9996	99.9605	93.6748
	118.986	100.223	100.263	100.287	100.184	100.106	99.9992	99.9495	93.664
	119.072	100.219	100.26	100.279	100.189	100.108	99.9967	99.952	93.6707
	119.156	100.232	100.26	100.274	100.188	100.099	99.9982	99.9517	93.6731
	119.24	100.234	100.275	100.27	100.19	100.098	99.9985	99.9553	93.6677
	119.321	100.23	100.265	100.27	100.192	100.118	99.9981	99.9537	93.6527
	119.404	100.233	100.263	100.282	100.189	100.113	99.989	99.9547	93.6613
	119.488	100.234	100.268	100.278	100.193	100.112	99.9938	99.9548	93.6683
	119.569	100.231	100.254	100.268	100.199	100.111	99.9979	99.9596	93.6645
	119.656	100.231	100.259	100.275	100.189	100.114	99.9976	99.9562	93.67
	119.736	100.225	100.251	100.271	100.187	100.102	99.999	99.945	93.6571
	119.82	100.231	100.255	100.273	100.185	100.104	99.9957	99.9476	93.6506
	119.902	100.231	100.258	100.275	100.184	100.106	100.005	99.9567	93.6429
	119.986	100.238	100.26	100.279	100.181	100.107	99.9991	99.9551	93.6469
	120.072	100.237	100.256	100.281	100.186	100.101	100.008	99.9594	93.6484
	120.154	100.242	100.258	100.275	100.184	100.103	100.002	99.9501	93.6468
	120.235	100.233	100.259	100.279	100.187	100.105	100.006	99.9449	93.6409
	120.319	100.231	100.259	100.279	100.191	100.105	100.008	99.9455	93.6295
	120.402	100.231	100.267	100.283	100.184	100.104	99.9993	99.9548	93.632
	120.489	100.243	100.271	100.285	100.189	100.097	99.9923	99.9585	93.6332
	120.57	100.232	100.272	100.281	100.193	100.101	99.9995	99.9428	93.629
	120.653	100.231	100.267	100.289	100.187	100.098	100.006	99.9398	93.6318
	120.738	100.228	100.259	100.284	100.187	100.109	99.9946	99.9392	93.6328
	120.823	100.238	100.253	100.283	100.192	100.111	100.003	99.9599	93.6278
	120.904	100.239	100.261	100.27	100.203	100.105	100.004	99.9544	93.6205
	120.989	100.235	100.262	100.262	100.192	100.101	99.9894	99.9528	93.6201
	121.07	100.227	100.268	100.261	100.187	100.104	99.9948	99.9518	93.6255
	121.152	100.219	100.257	100.273	100.201	100.107	100.005	99.9544	93.6259
	121.238	100.22	100.26	100.276	100.192	100.101	100.002	99.9463	93.6167
	121.32	100.221	100.252	100.279	100.186	100.105	99.9909	99.9474	93.6131
	121.404	100.229	100.255	100.288	100.183	100.105	99.9889	99.9536	93.612
	121.492	100.233	100.247	100.277	100.182	100.097	99.99	99.9582	93.6147
	121.574	100.228	100.256	100.271	100.194	100.104	99.9982	99.9556	93.6047
	121.657	100.217	100.246	100.271	100.182	100.109	99.9975	99.9522	93.6068
	121.741	100.221	100.255	100.28	100.187	100.104	100.004	99.9599	93.5993
	121.827	100.228	100.26	100.27	100.186	100.1	99.9989	99.9524	93.595
	121.909	100.225	100.265	100.26	100.178	100.097	99.9933	99.9385	93.5969
	121.996	100.233	100.259	100.257	100.186	100.105	99.9879	99.9495	93.5928
	122.079	100.225	100.256	100.26	100.193	100.105	100	99.9463	93.5938
	122.16	100.233	100.249	100.254	100.19	100.107	100.008	99.9425	93.5867
	122.249	100.239	100.252	100.256	100.193	100.107	99.994	99.9579	93.5896
	122.329	100.243	100.257	100.251	100.189	100.108	99.983	99.9574	93.5782
	122.413	100.226	100.259	100.253	100.18	100.097	99.9931	99.9516	93.5781
	122.496	100.224	100.267	100.252	100.179	100.091	100.005	99.9503	93.5857
	122.582	100.218	100.266	100.247	100.191	100.097	100.003	99.9432	93.5895
	122.664	100.223	100.26	100.25	100.195	100.092	100.003	99.937	93.5852
	122.75	100.223	100.263	100.256	100.19	100.094	99.9941	99.9245	93.5888
	122.833	100.227	100.247	100.257	100.192	100.101	99.9853	99.9347	93.5779
	122.917	100.227	100.256	100.272	100.189	100.115	99.9909	99.9526	93.5772
	123	100.225	100.254	100.265	100.186	100.104	99.9821	99.9411	93.5651
	123.085	100.228	100.248	100.268	100.189	100.101	99.9867	99.9338	93.5629
	123.168	100.22	100.249	100.268	100.184	100.1	99.9861	99.9383	93.5716
	123.255	100.228	100.262	100.26	100.179	100.109	99.983	99.9386	93.5722
	123.34	100.229	100.268	100.266	100.178	100.096	99.9891	99.9293	93.5631
	123.423	100.223	100.252	100.265	100.183	100.093	99.9912	99.9454	93.5594
	123.504	100.212	100.246	100.261	100.183	100.092	99.9925	99.9514	93.5601
	123.59	100.219	100.248	100.262	100.179	100.09	99.9956	99.9391	93.5578
	123.673	100.221	100.246	100.254	100.186	100.097	99.9996	99.9426	93.549
	123.758	100.212	100.244	100.253	100.187	100.108	99.9916	99.9373	93.5501
	123.841	100.216	100.248	100.255	100.181	100.111	99.9832	99.9454	93.5484
	123.926	100.209	100.25	100.258	100.18	100.099	99.9835	99.9441	93.5387
	124.011	100.22	100.249	100.259	100.185	100.095	99.9899	99.9381	93.543
	124.096	100.226	100.26	100.255	100.183	100.086	99.9826	99.9432	93.5473
	124.178	100.221	100.255	100.26	100.184	100.092	99.9812	99.9318	93.5489
	124.262	100.221	100.239	100.272	100.182	100.1	99.9965	99.9365	93.5417
	124.347	100.224	100.245	100.267	100.178	100.099	99.9873	99.9385	93.5381
	124.432	100.217	100.244	100.269	100.172	100.091	99.987	99.9466	93.5273
	124.514	100.219	100.248	100.274	100.176	100.103	99.9847	99.9399	93.5307
	124.594	100.201	100.255	100.264	100.175	100.096	99.9764	99.9321	93.5353
	124.679	100.206	100.247	100.267	100.178	100.087	99.9759	99.9364	93.532
	124.766	100.217	100.24	100.258	100.186	100.086	99.984	99.9362	93.5302
	124.852	100.219	100.242	100.269	100.185	100.092	99.9672	99.9385	93.5393
	124.934	100.217	100.236	100.273	100.184	100.088	99.9811	99.9267	93.5395
	125.021	100.214	100.24	100.28	100.18	100.085	99.9881	99.9359	93.5306
	125.101	100.214	100.239	100.277	100.173	100.085	99.9846	99.9373	93.5273
	125.186	100.218	100.248	100.273	100.181	100.089	99.9814	99.9352	93.5174
	125.271	100.213	100.253	100.262	100.177	100.098	99.9863	99.9347	93.5119
	125.355	100.223	100.25	100.258	100.174	100.092	99.9963	99.9411	93.5157
	125.441	100.218	100.245	100.261	100.173	100.093	99.9934	99.9243	93.5164
	125.52	100.216	100.24	100.252	100.17	100.093	99.9909	99.9239	93.52
	125.606	100.214	100.246	100.253	100.18	100.088	99.9981	99.9337	93.5095
	125.69	100.215	100.24	100.255	100.18	100.083	99.9802	99.9361	93.5088
	125.774	100.219	100.235	100.252	100.166	100.084	99.9821	99.9355	93.5014
	125.856	100.212	100.236	100.256	100.169	100.091	99.9739	99.9359	93.5037
	125.939	100.209	100.246	100.262	100.173	100.093	99.9703	99.9397	93.5047
	126.023	100.213	100.24	100.272	100.178	100.087	99.9687	99.9322	93.4993
	126.108	100.21	100.246	100.259	100.173	100.087	99.9878	99.9238	93.4922
	126.19	100.208	100.237	100.251	100.171	100.083	99.9822	99.9378	93.4909
	126.277	100.216	100.241	100.255	100.169	100.083	99.9786	99.9275	93.5055
	126.359	100.217	100.244	100.25	100.171	100.091	99.9776	99.9342	93.4919
	126.442	100.228	100.236	100.244	100.178	100.088	99.9803	99.9395	93.49
	126.53	100.239	100.249	100.248	100.169	100.082	99.9791	99.9291	93.4874
	126.611	100.243	100.242	100.253	100.173	100.077	99.9796	99.9167	93.4916
	126.695	100.248	100.23	100.244	100.174	100.082	99.9813	99.9297	93.4957
	126.779	100.243	100.238	100.247	100.17	100.075	99.9815	99.9333	93.4883
	126.862	100.25	100.237	100.245	100.174	100.078	99.9821	99.9241	93.4825
	126.947	100.253	100.241	100.244	100.172	100.097	99.9765	99.9306	93.4788
	127.03	100.265	100.244	100.239	100.174	100.101	99.9715	99.9184	93.477
	127.113	100.256	100.241	100.255	100.174	100.091	99.966	99.9293	93.4623
	127.2	100.256	100.231	100.26	100.174	100.078	99.9809	99.9311	93.4704
	127.28	100.254	100.234	100.253	100.165	100.083	99.9694	99.9342	93.4775
	127.37	100.262	100.24	100.257	100.169	100.084	99.9693	99.9286	93.4697
	127.453	100.271	100.236	100.261	100.165	100.08	99.9744	99.9233	93.4708
	127.536	100.262	100.237	100.27	100.173	100.081	99.9748	99.9163	93.4641
	127.622	100.262	100.236	100.265	100.166	100.072	99.9838	99.9254	93.461
	127.704	100.259	100.236	100.258	100.166	100.077	99.992	99.9179	93.4764
	127.787	100.261	100.235	100.255	100.17	100.083	99.9835	99.9129	93.4658
	127.87	100.256	100.238	100.255	100.184	100.091	99.9723	99.9285	93.4621
	127.953	100.258	100.233	100.259	100.176	100.09	99.9677	99.9301	93.4624
	128.041	100.27	100.238	100.26	100.17	100.072	99.9586	99.9212	93.467
	128.12	100.251	100.235	100.253	100.16	100.081	99.9646	99.9148	93.4668
	128.203	100.241	100.231	100.259	100.163	100.076	99.9731	99.9196	93.4549
	128.288	100.245	100.232	100.26	100.156	100.079	99.9766	99.9293	93.4536
	128.371	100.239	100.239	100.252	100.165	100.093	99.9656	99.9321	93.4461
	128.452	100.232	100.236	100.255	100.164	100.072	99.967	99.9297	93.4343
	128.538	100.246	100.228	100.254	100.16	100.083	99.9618	99.9315	93.4488
	128.621	100.249	100.232	100.251	100.164	100.071	99.9676	99.9252	93.4496
	128.704	100.246	100.238	100.261	100.164	100.067	99.9616	99.9208	93.4462
	128.788	100.25	100.224	100.259	100.175	100.067	99.9691	99.9115	93.4443
	128.872	100.249	100.226	100.263	100.163	100.079	99.9655	99.9155	93.4415
	128.954	100.246	100.23	100.253	100.161	100.079	99.9622	99.9062	93.442
	129.039	100.239	100.231	100.269	100.168	100.072	99.9696	99.9149	93.4528
	129.121	100.239	100.224	100.251	100.165	100.069	99.9688	99.9086	93.4497
	129.204	100.253	100.234	100.25	100.161	100.08	99.9673	99.9261	93.4367
	129.289	100.251	100.228	100.255	100.175	100.08	99.9561	99.9271	93.4348
	129.369	100.242	100.23	100.266	100.17	100.074	99.9604	99.9186	93.423
	129.451	100.233	100.231	100.269	100.162	100.072	99.9626	99.9279	93.4295
	129.534	100.237	100.23	100.243	100.165	100.074	99.9745	99.9141	93.4307
	129.618	100.232	100.229	100.248	100.163	100.071	99.9734	99.9196	93.4308
	129.702	100.238	100.233	100.252	100.161	100.071	99.9691	99.9105	93.4441
	129.787	100.232	100.23	100.257	100.159	100.069	99.9732	99.9222	93.4372
	129.867	100.226	100.227	100.239	100.151	100.073	99.9831	99.9204	93.4203
	129.949	100.22	100.217	100.246	100.153	100.073	99.9656	99.9199	93.4142
	130.033	100.241	100.215	100.246	100.159	100.071	99.9558	99.9247	93.4156
	130.117	100.242	100.223	100.254	100.163	100.06	99.9577	99.9273	93.4091
	130.199	100.249	100.221	100.259	100.163	100.064	99.9745	99.9144	93.4126
	130.284	100.251	100.224	100.247	100.163	100.069	99.9659	99.9087	93.4117
	130.364	100.23	100.228	100.248	100.163	100.066	99.9681	99.8921	93.4159
	130.449	100.23	100.229	100.26	100.156	100.062	99.9695	99.9043	93.4193
	130.534	100.229	100.225	100.249	100.152	100.06	99.9684	99.916	93.4233
	130.615	100.232	100.215	100.243	100.16	100.063	99.9602	99.9071	93.4202
	130.702	100.235	100.224	100.236	100.17	100.064	99.9552	99.9103	93.406
	130.783	100.239	100.215	100.242	100.159	100.061	99.9703	99.9116	93.3938
	130.866	100.236	100.225	100.244	100.161	100.063	99.9737	99.9071	93.3988
	130.951	100.243	100.223	100.244	100.153	100.066	99.9665	99.9107	93.3904
	131.036	100.245	100.219	100.247	100.16	100.062	99.9681	99.9072	93.392
	131.119	100.235	100.216	100.247	100.164	100.068	99.9582	99.9115	93.3982
	131.202	100.229	100.234	100.233	100.17	100.08	99.9643	99.9011	93.4044
	131.284	100.214	100.216	100.235	100.16	100.07	99.9595	99.9082	93.4096
	131.367	100.211	100.211	100.228	100.159	100.064	99.9588	99.9142	93.3914
	131.453	100.217	100.214	100.24	100.159	100.072	99.962	99.9068	93.4026
	131.535	100.203	100.225	100.237	100.163	100.06	99.9624	99.9013	93.3968
	131.619	100.209	100.222	100.232	100.163	100.056	99.9574	99.9103	93.3952
	131.703	100.204	100.222	100.236	100.163	100.064	99.9584	99.9166	93.3834
	131.786	100.209	100.217	100.247	100.158	100.062	99.9546	99.9221	93.3843
	131.871	100.206	100.211	100.24	100.159	100.064	99.9615	99.914	93.3891
	131.952	100.206	100.212	100.228	100.161	100.06	99.9589	99.9087	93.3876
	132.035	100.198	100.222	100.245	100.162	100.054	99.9571	99.9035	93.3859
	132.119	100.202	100.23	100.246	100.156	100.066	99.959	99.8978	93.391
	132.201	100.207	100.236	100.248	100.15	100.072	99.9663	99.9009	93.3866
	132.287	100.21	100.227	100.248	100.165	100.064	99.9745	99.8978	93.3908
	132.369	100.209	100.232	100.242	100.153	100.062	99.9625	99.8858	93.3798
	132.452	100.203	100.214	100.248	100.152	100.072	99.9538	99.8952	93.3734
	132.534	100.205	100.217	100.252	100.161	100.07	99.9582	99.9082	93.3738
	132.619	100.212	100.214	100.238	100.158	100.061	99.9542	99.9167	93.3831
	132.7	100.21	100.205	100.244	100.155	100.049	99.9556	99.8976	93.3786
	132.785	100.214	100.209	100.236	100.157	100.051	99.9537	99.896	93.3689
	132.865	100.21	100.21	100.23	100.151	100.056	99.9553	99.9017	93.3758
	132.95	100.209	100.209	100.233	100.16	100.062	99.9556	99.8982	93.357
	133.034	100.213	100.219	100.235	100.157	100.061	99.9536	99.8983	93.362
	133.116	100.2	100.22	100.235	100.155	100.063	99.9512	99.9141	93.3671
	133.201	100.216	100.211	100.228	100.158	100.058	99.9534	99.9023	93.3688
	133.285	100.215	100.204	100.235	100.149	100.061	99.9482	99.8909	93.3573
	133.37	100.218	100.202	100.24	100.161	100.064	99.9609	99.8922	93.3517
	133.452	100.211	100.212	100.241	100.16	100.062	99.9549	99.9002	93.3628
	133.539	100.198	100.205	100.229	100.157	100.063	99.9448	99.8937	93.3598
	133.621	100.194	100.212	100.233	100.158	100.06	99.9526	99.8992	93.3621
	133.7	100.199	100.211	100.24	100.148	100.055	99.9419	99.9028	93.366
	133.786	100.202	100.217	100.245	100.154	100.053	99.9503	99.8909	93.3647
	133.872	100.199	100.202	100.242	100.143	100.046	99.9523	99.8929	93.3561
	133.954	100.193	100.199	100.237	100.137	100.053	99.9634	99.8979	93.3453
	134.036	100.204	100.212	100.229	100.141	100.047	99.9577	99.8885	93.355
	134.12	100.195	100.213	100.235	100.146	100.053	99.954	99.8947	93.3503
	134.204	100.195	100.214	100.232	100.145	100.054	99.9493	99.9	93.36
	134.288	100.199	100.215	100.23	100.144	100.055	99.9457	99.901	93.3529
	134.371	100.21	100.217	100.235	100.138	100.05	99.9455	99.8998	93.3445
	134.455	100.208	100.208	100.216	100.154	100.058	99.9402	99.9004	93.3541
	134.539	100.191	100.201	100.225	100.149	100.043	99.9462	99.8873	93.3409
	134.62	100.178	100.204	100.218	100.149	100.046	99.9554	99.8963	93.3462
	134.705	100.193	100.214	100.221	100.145	100.06	99.9542	99.8992	93.3402
	134.785	100.191	100.209	100.217	100.148	100.055	99.9429	99.8829	93.3477
	134.871	100.192	100.211	100.22	100.153	100.062	99.9457	99.8795	93.3462
	134.952	100.182	100.206	100.228	100.159	100.068	99.9328	99.8886	93.3395
	135.04	100.19	100.192	100.225	100.157	100.058	99.948	99.8982	93.3459
	135.119	100.184	100.197	100.216	100.15	100.047	99.9319	99.8984	93.3358
	135.203	100.183	100.207	100.222	100.139	100.041	99.9306	99.8953	93.3256
	135.285	100.186	100.202	100.225	100.139	100.041	99.9394	99.8983	93.3278
	135.369	100.185	100.204	100.233	100.147	100.047	99.9424	99.9034	93.324
	135.45	100.183	100.203	100.227	100.147	100.044	99.9316	99.8901	93.3212
	135.533	100.188	100.204	100.217	100.138	100.043	99.9402	99.9015	93.3353
	135.616	100.18	100.196	100.219	100.151	100.041	99.9426	99.8815	93.3336
	135.697	100.176	100.201	100.244	100.147	100.05	99.9357	99.8797	93.3182
	135.784	100.172	100.192	100.239	100.145	100.05	99.9426	99.8862	93.3282
	135.868	100.181	100.2	100.212	100.144	100.04	99.9436	99.8891	93.3294
	135.949	100.186	100.201	100.218	100.141	100.044	99.9485	99.89	93.328
	136.037	100.195	100.2	100.213	100.142	100.049	99.9506	99.8924	93.328
	136.116	100.18	100.204	100.22	100.138	100.043	99.9466	99.8926	93.3188
	136.201	100.179	100.207	100.226	100.142	100.031	99.9366	99.8841	93.3148
	136.283	100.17	100.206	100.209	100.144	100.042	99.9354	99.8879	93.3176
	136.365	100.175	100.199	100.221	100.155	100.041	99.942	99.8954	93.3319
	136.452	100.179	100.201	100.223	100.139	100.045	99.9382	99.895	93.327
	136.529	100.169	100.203	100.224	100.14	100.044	99.9398	99.8871	93.3102
	136.615	100.176	100.195	100.216	100.14	100.045	99.9341	99.8756	93.3138
	136.699	100.178	100.192	100.213	100.137	100.042	99.9303	99.8656	93.3087
	136.78	100.173	100.19	100.228	100.132	100.031	99.9444	99.8717	93.3163
	136.866	100.178	100.192	100.229	100.142	100.032	99.9447	99.8762	93.3115
	136.947	100.174	100.186	100.209	100.14	100.04	99.9338	99.8748	93.3101
	137.029	100.177	100.192	100.212	100.139	100.046	99.9286	99.8846	93.3107
	137.113	100.176	100.19	100.212	100.154	100.046	99.9317	99.8739	93.299
	137.194	100.176	100.191	100.224	100.141	100.049	99.9347	99.8839	93.3057
	137.278	100.176	100.2	100.229	100.134	100.049	99.9442	99.8878	93.31
	137.359	100.171	100.198	100.225	100.145	100.054	99.9434	99.8801	93.302
	137.445	100.175	100.2	100.211	100.15	100.041	99.9439	99.8798	93.3023
	137.526	100.172	100.198	100.216	100.147	100.038	99.9437	99.8834	93.3041
	137.612	100.182	100.195	100.208	100.14	100.035	99.9383	99.8828	93.2955
	137.693	100.172	100.185	100.213	100.126	100.034	99.9271	99.8759	93.2978
	137.778	100.178	100.19	100.218	100.137	100.027	99.9263	99.8732	93.3081
	137.863	100.18	100.193	100.227	100.147	100.026	99.9231	99.8673	93.3017
	137.947	100.176	100.191	100.217	100.146	100.042	99.9292	99.8802	93.3
	138.026	100.168	100.181	100.202	100.136	100.036	99.9299	99.8789	93.2973
	138.112	100.177	100.178	100.208	100.13	100.031	99.9354	99.8842	93.2892
	138.192	100.164	100.187	100.213	100.13	100.035	99.9268	99.8761	93.2956
	138.273	100.17	100.19	100.229	100.133	100.036	99.9363	99.8892	93.3016
	138.356	100.168	100.194	100.224	100.128	100.031	99.9309	99.8791	93.2886
	138.435	100.17	100.194	100.212	100.137	100.033	99.9194	99.8679	93.2844
	138.523	100.17	100.19	100.217	100.147	100.034	99.9163	99.8648	93.2924
	138.603	100.166	100.199	100.218	100.135	100.038	99.93	99.8748	93.3009
	138.69	100.168	100.185	100.212	100.133	100.029	99.9355	99.8847	93.289
	138.773	100.162	100.19	100.208	100.137	100.023	99.9264	99.8837	93.277
	138.854	100.165	100.199	100.201	100.143	100.025	99.9226	99.8832	93.2729
	138.938	100.159	100.199	100.203	100.139	100.036	99.9241	99.8795	93.2836
	139.025	100.166	100.177	100.218	100.138	100.033	99.9297	99.8738	93.2797
	139.106	100.162	100.178	100.212	100.128	100.044	99.9333	99.879	93.2789
	139.19	100.171	100.187	100.219	100.129	100.037	99.9208	99.8855	93.2822
	139.275	100.176	100.196	100.224	100.136	100.034	99.9305	99.88	93.2825
	139.36	100.178	100.192	100.222	100.13	100.026	99.9225	99.8748	93.2898
	139.439	100.163	100.184	100.212	100.126	100.022	99.9252	99.86	93.2733
	139.524	100.165	100.186	100.209	100.127	100.022	99.9216	99.8619	93.2783
	139.607	100.166	100.178	100.205	100.132	100.018	99.9194	99.8669	93.2784
	139.686	100.163	100.175	100.21	100.13	100.024	99.935	99.8544	93.2933
	139.769	100.16	100.178	100.203	100.129	100.022	99.9227	99.8618	93.2824
	139.852	100.155	100.175	100.212	100.127	100.026	99.9153	99.8699	93.2784
	139.936	100.162	100.179	100.21	100.134	100.03	99.9156	99.8644	93.2774
	140.018	100.159	100.166	100.195	100.133	100.028	99.9144	99.8588	93.2755
	140.099	100.149	100.179	100.203	100.133	100.027	99.9217	99.8643	93.2799
	140.185	100.148	100.175	100.194	100.129	100.028	99.9329	99.8668	93.2642
	140.267	100.16	100.17	100.19	100.125	100.022	99.9242	99.8638	93.2708
	140.354	100.161	100.167	100.206	100.12	100.026	99.9263	99.8593	93.269
	140.435	100.156	100.171	100.213	100.13	100.019	99.9366	99.8753	93.2544
	140.515	100.146	100.176	100.204	100.142	100.012	99.9282	99.8786	93.2623
	140.602	100.155	100.182	100.198	100.136	100.016	99.9293	99.8536	93.2656
	140.684	100.163	100.175	100.205	100.134	100.021	99.9171	99.856	93.27
	140.769	100.159	100.174	100.212	100.127	100.025	99.9063	99.863	93.2551
	140.852	100.158	100.182	100.205	100.126	100.022	99.9077	99.8574	93.2574
	140.935	100.147	100.173	100.214	100.124	100.01	99.9181	99.8665	93.262
	141.02	100.157	100.16	100.201	100.122	100.013	99.9202	99.8604	93.2699
	141.103	100.16	100.168	100.209	100.123	100.017	99.9056	99.8654	93.2572
	141.183	100.146	100.162	100.208	100.129	100.015	99.9109	99.8611	93.2459
	141.271	100.146	100.172	100.189	100.122	100.013	99.9158	99.8645	93.2508
	141.352	100.146	100.166	100.191	100.118	100.009	99.9164	99.8663	93.2566
	141.436	100.152	100.163	100.202	100.111	100.015	99.91	99.8527	93.2644
	141.521	100.153	100.169	100.204	100.114	100.018	99.912	99.8525	93.2528
	141.603	100.144	100.166	100.203	100.118	100.018	99.9197	99.8389	93.2592
	141.69	100.154	100.168	100.196	100.115	100.022	99.9125	99.8393	93.2624
	141.774	100.162	100.168	100.197	100.119	100.017	99.903	99.8379	93.248
	141.857	100.154	100.161	100.206	100.129	100.016	99.9187	99.8283	93.2532
	141.938	100.147	100.169	100.202	100.12	100.01	99.9187	99.8402	93.2537
	142.022	100.15	100.16	100.192	100.123	99.9966	99.9125	99.8477	93.263
	142.104	100.143	100.156	100.201	100.125	100	99.9061	99.8354	93.2566
	142.186	100.14	100.161	100.185	100.125	100.012	99.9045	99.8267	93.2567
	142.268	100.146	100.167	100.193	100.123	100.01	99.9243	99.8416	93.2426
	142.357	100.148	100.161	100.193	100.121	100.024	99.9198	99.8488	93.2379
	142.436	100.148	100.159	100.194	100.116	100.014	99.9199	99.8401	93.2384
	142.523	100.157	100.16	100.193	100.122	100.015	99.9184	99.8464	93.2465
	142.603	100.152	100.171	100.202	100.124	100.006	99.9123	99.867	93.2474
	142.68	100.133	100.165	100.197	100.126	100.014	99.9071	99.8696	93.2377
	142.768	100.143	100.155	100.199	100.118	100.004	99.917	99.8349	93.2455
	142.85	100.145	100.149	100.21	100.117	99.9993	99.9205	99.8285	93.248
	142.936	100.152	100.149	100.212	100.12	100.008	99.9066	99.8532	93.2376
	143.021	100.153	100.153	100.196	100.109	100.003	99.9093	99.8407	93.2403
	143.103	100.157	100.161	100.194	100.112	100.003	99.9036	99.8548	93.2292
	143.185	100.156	100.16	100.195	100.112	100.018	99.8909	99.8535	93.2343
	143.271	100.152	100.167	100.193	100.113	100.008	99.9056	99.8498	93.2337
	143.351	100.144	100.157	100.193	100.115	100.008	99.9024	99.8481	93.2434
	143.435	100.132	100.149	100.188	100.117	100.017	99.9102	99.8512	93.2416
	143.517	100.135	100.142	100.193	100.112	100.002	99.9092	99.8479	93.2384
	143.603	100.141	100.145	100.194	100.111	100.002	99.9041	99.838	93.2297
	143.683	100.146	100.152	100.191	100.107	100.003	99.9122	99.8405	93.2326
	143.768	100.14	100.144	100.191	100.11	100.01	99.918	99.8355	93.2215
	143.85	100.14	100.143	100.185	100.108	100.013	99.9058	99.8314	93.2244
	143.935	100.142	100.163	100.188	100.106	100.002	99.9093	99.8337	93.22
	144.019	100.14	100.161	100.192	100.12	99.9928	99.8961	99.8426	93.2254
	144.102	100.148	100.146	100.19	100.115	99.9969	99.8882	99.8376	93.2302
	144.186	100.132	100.151	100.184	100.101	100.002	99.8856	99.8403	93.2284
	144.267	100.132	100.147	100.178	100.107	100.005	99.8906	99.8396	93.2298
	144.349	100.126	100.149	100.199	100.108	99.9971	99.8963	99.8425	93.2359
	144.434	100.122	100.146	100.19	100.105	100.003	99.9079	99.8338	93.2332
	144.517	100.129	100.142	100.184	100.113	100.004	99.8944	99.8372	93.2199
	144.601	100.137	100.14	100.184	100.098	100.002	99.8946	99.837	93.2282
	144.683	100.139	100.141	100.18	100.105	99.9807	99.8931	99.8317	93.2368
	144.765	100.14	100.141	100.179	100.108	99.989	99.8994	99.8265	93.226
	144.847	100.127	100.146	100.182	100.117	99.9934	99.8914	99.8232	93.2232
	144.929	100.122	100.148	100.191	100.104	99.9919	99.8848	99.8243	93.2291
	145.011	100.117	100.139	100.189	100.091	99.9841	99.8758	99.817	93.2294
	145.097	100.132	100.135	100.184	100.102	99.9886	99.8869	99.8202	93.2249
	145.182	100.135	100.144	100.188	100.103	99.9936	99.8928	99.8259	93.2155
	145.265	100.13	100.144	100.187	100.106	99.9878	99.8993	99.8301	93.2211
	145.346	100.121	100.143	100.18	100.107	99.986	99.8993	99.8278	93.2268
	145.429	100.134	100.141	100.175	100.102	99.9723	99.8919	99.8268	93.2241
	145.512	100.127	100.134	100.189	100.099	99.9855	99.8838	99.8211	93.2203
	145.596	100.124	100.139	100.183	100.103	99.9876	99.8881	99.8262	93.2127
	145.682	100.137	100.144	100.186	100.1	99.9892	99.8898	99.8232	93.2125
	145.765	100.136	100.129	100.183	100.104	99.9982	99.889	99.8171	93.2178
	145.846	100.122	100.129	100.173	100.109	99.9836	99.8856	99.8114	93.2198
	145.931	100.13	100.124	100.166	100.1	99.9771	99.8909	99.8318	93.2038
	146.012	100.123	100.129	100.17	100.096	99.9913	99.8937	99.8278	93.2195
	146.095	100.124	100.138	100.168	100.12	99.9932	99.8892	99.819	93.217
	146.179	100.121	100.133	100.17	100.112	99.9887	99.8829	99.8195	93.2111
	146.261	100.125	100.131	100.174	100.098	99.9918	99.8819	99.8254	93.2166
	146.345	100.125	100.128	100.176	100.095	99.9877	99.882	99.8223	93.2252
	146.426	100.126	100.125	100.18	100.095	99.9788	99.8854	99.8207	93.2162
	146.507	100.113	100.125	100.171	100.093	99.9786	99.888	99.8041	93.2217
	146.59	100.112	100.127	100.16	100.102	99.9811	99.8746	99.8046	93.2115
	146.673	100.117	100.12	100.171	100.087	99.9782	99.8726	99.8094	93.193
	146.758	100.12	100.121	100.185	100.091	99.9736	99.8794	99.8132	93.203
	146.84	100.127	100.125	100.163	100.093	99.9813	99.8816	99.8168	93.2022
	146.924	100.127	100.116	100.164	100.099	99.9825	99.8813	99.8063	93.2127
	147.006	100.123	100.113	100.169	100.094	99.9907	99.8734	99.807	93.2123
	147.09	100.119	100.125	100.182	100.091	99.9976	99.8737	99.8068	93.2021
	147.171	100.117	100.129	100.172	100.083	99.9847	99.8779	99.8079	93.1938
	147.255	100.112	100.124	100.171	100.086	99.9812	99.8862	99.8108	93.1991
	147.34	100.123	100.112	100.17	100.103	99.9579	99.8765	99.8088	93.2044
	147.423	100.135	100.115	100.163	100.096	99.9613	99.8699	99.7985	93.2047
	147.506	100.133	100.118	100.149	100.09	99.9614	99.8802	99.8034	93.2011
	147.585	100.121	100.124	100.145	100.08	99.9692	99.8708	99.8037	93.207
	147.671	100.11	100.135	100.156	100.085	99.964	99.8689	99.8022	93.2063
	147.753	100.105	100.13	100.167	100.084	99.971	99.8738	99.7938	93.1986
	147.838	100.117	100.114	100.154	100.082	99.9649	99.877	99.8007	93.1908
	147.922	100.118	100.113	100.155	100.086	99.9572	99.8597	99.8061	93.1986
	148.004	100.103	100.118	100.151	100.084	99.9658	99.867	99.8073	93.2101
	148.089	100.104	100.119	100.157	100.079	99.9774	99.8674	99.7973	93.2074
	148.173	100.108	100.106	100.157	100.077	99.9746	99.8594	99.8045	93.2104
	148.253	100.105	100.103	100.163	100.084	99.9634	99.8578	99.8008	93.2017
	148.34	100.119	100.112	100.142	100.091	99.9639	99.8562	99.7916	93.1968
	148.423	100.112	100.113	100.144	100.098	99.9732	99.8626	99.8003	93.1952
	148.503	100.092	100.106	100.148	100.092	99.9684	99.8721	99.8073	93.1969
	148.59	100.111	100.091	100.147	100.079	99.9755	99.8765	99.8112	93.1954
	148.672	100.116	100.086	100.148	100.083	99.969	99.8553	99.7993	93.1867
	148.754	100.106	100.093	100.152	100.09	99.963	99.8588	99.7938	93.1907
	148.836	100.105	100.096	100.167	100.081	99.9621	99.8634	99.7983	93.2024
	148.921	100.111	100.1	100.158	100.073	99.9644	99.8555	99.7915	93.1809
	149.005	100.107	100.091	100.151	100.07	99.9638	99.858	99.7854	93.1866
	149.089	100.104	100.08	100.147	100.083	99.9617	99.8549	99.7861	93.1975
	149.167	100.095	100.081	100.142	100.084	99.9623	99.853	99.7975	93.198
	149.254	100.107	100.073	100.141	100.08	99.9649	99.8549	99.787	93.1804
	149.334	100.098	100.089	100.143	100.076	99.9617	99.8635	99.7905	93.1838
	149.415	100.101	100.096	100.134	100.072	99.9539	99.8576	99.7832	93.1836
	149.498	100.091	100.091	100.125	100.081	99.955	99.8648	99.7659	93.1688
	149.585	100.09	100.08	100.144	100.073	99.9529	99.8638	99.7749	93.183
	149.664	100.092	100.074	100.139	100.064	99.9519	99.847	99.7944	93.1884
	149.752	100.099	100.096	100.134	100.068	99.9658	99.8492	99.7898	93.1804
	149.833	100.096	100.086	100.14	100.073	99.952	99.8511	99.7807	93.1798
	149.919	100.093	100.073	100.14	100.069	99.9385	99.8524	99.7917	93.1791
	150	100.091	100.073	100.122	100.071	99.945	99.8428	99.7858	93.1931
	150.081	100.09	100.076	100.121	100.069	99.9554	99.8413	99.7693	93.1878
	150.164	100.093	100.085	100.123	100.069	99.9536	99.8381	99.7682	93.1839
	150.246	100.082	100.086	100.129	100.075	99.954	99.8415	99.7852	93.1873
	150.327	100.073	100.089	100.134	100.073	99.954	99.847	99.7873	93.1878
	150.415	100.088	100.073	100.13	100.067	99.9487	99.8385	99.7835	93.1844
	150.501	100.091	100.072	100.116	100.063	99.946	99.8448	99.7793	93.1741
	150.584	100.085	100.077	100.128	100.068	99.9472	99.8491	99.7682	93.179
	150.668	100.087	100.073	100.123	100.064	99.957	99.8391	99.7811	93.1742
	150.751	100.092	100.067	100.13	100.069	99.9366	99.8398	99.7745	93.183
	150.832	100.097	100.074	100.12	100.061	99.9439	99.8453	99.7678	93.1768
	150.916	100.092	100.086	100.131	100.067	99.9486	99.8494	99.7668	93.1799
	150.998	100.088	100.076	100.131	100.068	99.941	99.8468	99.757	93.1757
	151.079	100.081	100.065	100.133	100.059	99.9345	99.8356	99.7578	93.1764
	151.163	100.079	100.064	100.123	100.056	99.9364	99.8364	99.7662	93.1688
	151.244	100.081	100.068	100.127	100.06	99.9366	99.8263	99.7784	93.1846
	151.327	100.084	100.077	100.126	100.061	99.9416	99.8333	99.7573	93.1737
	151.41	100.09	100.077	100.121	100.051	99.9352	99.8465	99.7553	93.173
	151.491	100.094	100.056	100.121	100.049	99.9291	99.8413	99.7554	93.1703
	151.576	100.093	100.06	100.11	100.056	99.9302	99.8354	99.763	93.1747
	151.659	100.08	100.063	100.103	100.063	99.9358	99.8251	99.7668	93.1723
	151.744	100.079	100.068	100.113	100.062	99.9412	99.8173	99.7613	93.164
	151.825	100.083	100.05	100.113	100.053	99.9359	99.83	99.7585	93.1614
	151.91	100.088	100.051	100.115	100.052	99.9293	99.8204	99.7595	93.1653
	151.989	100.071	100.058	100.104	100.056	99.9227	99.8225	99.7567	93.1765
	152.073	100.063	100.049	100.088	100.065	99.9261	99.8327	99.7632	93.1899
	152.157	100.066	100.056	100.09	100.054	99.9224	99.8257	99.7562	93.1756
	152.24	100.073	100.053	100.106	100.051	99.9229	99.8339	99.7468	93.1744
	152.324	100.072	100.055	100.117	100.05	99.9226	99.8266	99.7482	93.1606
	152.406	100.065	100.059	100.115	100.053	99.9212	99.8201	99.7522	93.1658
	152.491	100.076	100.049	100.119	100.061	99.9291	99.8277	99.7488	93.1634
	152.576	100.069	100.055	100.103	100.057	99.9299	99.8238	99.7494	93.1691
	152.658	100.067	100.05	100.106	100.046	99.9274	99.8237	99.7549	93.1627
	152.741	100.056	100.048	100.098	100.043	99.9165	99.8291	99.7437	93.1587
	152.824	100.06	100.035	100.091	100.045	99.9225	99.8254	99.7448	93.1712
	152.906	100.053	100.04	100.088	100.04	99.9281	99.8277	99.7381	93.1643
	152.988	100.06	100.048	100.089	100.039	99.9232	99.8237	99.7475	93.1768
	153.072	100.063	100.061	100.08	100.046	99.9221	99.8176	99.7487	93.1726
	153.157	100.064	100.047	100.081	100.046	99.9213	99.8254	99.7487	93.1684
	153.236	100.053	100.038	100.086	100.04	99.9167	99.8084	99.754	93.1659
	153.321	100.055	100.041	100.098	100.047	99.9114	99.8117	99.7478	93.1551
	153.407	100.061	100.034	100.092	100.041	99.9139	99.8193	99.7399	93.156
	153.487	100.057	100.031	100.084	100.038	99.9166	99.8208	99.737	93.1603
	153.571	100.053	100.047	100.084	100.029	99.9169	99.8072	99.7397	93.1553
	153.652	100.049	100.037	100.078	100.03	99.9182	99.8054	99.7359	93.1586
	153.736	100.053	100.033	100.087	100.038	99.9159	99.8095	99.7349	93.1528
	153.821	100.05	100.032	100.094	100.04	99.9023	99.7996	99.7274	93.1727
	153.901	100.044	100.03	100.081	100.038	99.907	99.799	99.7332	93.1667
	153.986	100.046	100.028	100.071	100.025	99.9066	99.7946	99.7188	93.1659
	154.07	100.053	100.025	100.081	100.029	99.9079	99.7989	99.7324	93.1521
	154.156	100.059	100.022	100.091	100.032	99.9054	99.8011	99.7433	93.154
	154.236	100.048	100.033	100.072	100.038	99.9077	99.7989	99.7287	93.16
	154.318	100.042	100.035	100.065	100.036	99.8979	99.8015	99.7179	93.1643
	154.403	100.053	100.023	100.075	100.021	99.8971	99.7991	99.7369	93.1621
	154.485	100.038	100.029	100.075	100.025	99.9037	99.8013	99.7435	93.1477
	154.566	100.031	100.018	100.074	100.033	99.9113	99.8009	99.7409	93.1457
	154.654	100.043	100.009	100.068	100.03	99.9103	99.8004	99.7271	93.1605
	154.737	100.048	100.018	100.074	100.023	99.8983	99.8067	99.7126	93.1501
	154.821	100.048	100.015	100.078	100.03	99.8951	99.794	99.7154	93.1484
	154.903	100.045	100.032	100.07	100.022	99.8981	99.8017	99.7191	93.1523
	154.987	100.041	100.017	100.064	100.013	99.8929	99.7976	99.7261	93.1453
	155.067	100.038	100.02	100.074	100.016	99.8884	99.7933	99.7176	93.1501
	155.15	100.039	100.026	100.068	100.026	99.8896	99.7838	99.7171	93.158
	155.233	100.041	100.015	100.071	100.021	99.8959	99.7827	99.7156	93.1583
	155.314	100.037	100.014	100.059	100.017	99.8939	99.771	99.7138	93.153
	155.398	100.028	100.014	100.06	100.026	99.89	99.7888	99.7057	93.157
	155.478	100.018	100.013	100.07	100.02	99.8848	99.7959	99.7011	93.1489
	155.566	100.026	100.02	100.068	100.016	99.9034	99.7928	99.7069	93.1629
	155.648	100.031	100.014	100.07	100.018	99.8839	99.7814	99.7185	93.1502
	155.729	100.022	100.019	100.058	100.012	99.8835	99.783	99.7225	93.1524
	155.812	100.02	100.017	100.058	100.014	99.8792	99.78	99.7124	93.1512
	155.898	100.025	100.012	100.055	100.016	99.8847	99.7834	99.707	93.1534
	155.981	100.023	100.013	100.049	100.016	99.8878	99.7707	99.6938	93.1533
	156.065	100.03	100.015	100.056	100.013	99.8875	99.7819	99.7043	93.1369
	156.151	100.024	99.9945	100.066	100.009	99.8816	99.7836	99.7102	93.1558
	156.231	100.025	99.9937	100.057	100.008	99.8883	99.7779	99.7132	93.1427
	156.313	100.023	100	100.046	100.006	99.8783	99.7787	99.6919	93.1538
	156.398	100.023	99.999	100.051	100.009	99.8824	99.7725	99.7002	93.1533
	156.475	100.01	99.9922	100.054	100.001	99.8801	99.7728	99.702	93.1586
	156.562	100.017	99.9999	100.038	100.003	99.8722	99.7648	99.6983	93.1438
	156.645	100.012	99.9926	100.029	100.002	99.8748	99.7573	99.6983	93.1458
	156.729	100.014	100.004	100.028	100.001	99.8799	99.7605	99.7004	93.1451
	156.814	100.02	100.007	100.034	100	99.8759	99.7593	99.711	93.1394
	156.895	100.013	99.9872	100.04	99.9944	99.8748	99.7709	99.6945	93.1471
	156.978	100.005	99.9837	100.046	99.9964	99.8577	99.7604	99.6861	93.1403
	157.06	99.9987	99.9873	100.044	99.9903	99.848	99.7641	99.6896	93.1294
	157.144	99.9974	99.9835	100.025	100.008	99.8544	99.7621	99.6849	93.1278
	157.227	100.002	99.991	100.03	99.9955	99.8625	99.7627	99.6931	93.13
	157.312	100.005	99.9891	100.038	99.9936	99.8559	99.7555	99.6924	93.1342
	157.393	100.01	99.9733	100.033	99.9928	99.8572	99.7531	99.6814	93.1404
	157.478	100.018	99.9884	100.028	99.9954	99.868	99.7532	99.6814	93.1401
	157.562	100.008	99.9939	100.013	99.9995	99.8638	99.7446	99.6794	93.1518
	157.642	100.001	99.9801	100.015	99.9957	99.8562	99.753	99.6771	93.1461
	157.728	99.9992	99.9831	100.019	99.9887	99.8517	99.7536	99.6664	93.1502
	157.811	99.9978	99.9829	100.016	99.9811	99.8559	99.7524	99.6797	93.1462
	157.893	100.007	99.9807	100.016	99.9838	99.8558	99.7534	99.682	93.1465
	157.978	100.002	99.9728	100.018	99.9841	99.8557	99.7417	99.6667	93.1487
	158.06	100.013	99.9715	100.025	99.9817	99.855	99.7478	99.6751	93.1477
	158.145	100.005	99.9767	100.018	99.9829	99.8517	99.7471	99.6742	93.136
	158.227	99.9937	99.9732	100.019	99.989	99.8552	99.7553	99.6661	93.1321
	158.313	99.9985	99.9743	100.014	99.9764	99.8504	99.7523	99.67	93.1366
	158.393	99.9925	99.9652	100.01	99.9715	99.8415	99.7522	99.6734	93.14
	158.476	99.9891	99.9666	100.014	99.9723	99.8564	99.7407	99.6773	93.1485
	158.559	99.9896	99.9636	100.002	99.9744	99.8487	99.7271	99.6784	93.1404
	158.641	99.9817	99.9593	100.004	99.9812	99.8492	99.7389	99.6733	93.1429
	158.722	99.9838	99.9587	100.005	99.9772	99.8459	99.7429	99.6746	93.1349
	158.807	99.9905	99.9543	99.994	99.9712	99.8305	99.74	99.6727	93.1314
	158.89	99.9833	99.9582	99.9911	99.9686	99.8277	99.7326	99.6668	93.1355
	158.976	99.9849	99.958	100.001	99.9702	99.8462	99.7281	99.6584	93.1363
	159.058	99.9921	99.9633	100.001	99.9686	99.838	99.7341	99.6606	93.1369
	159.139	99.987	99.9554	99.9917	99.9709	99.8371	99.7353	99.656	93.1363
	159.222	99.9807	99.9558	99.9944	99.9666	99.8357	99.7402	99.659	93.137
	159.304	99.974	99.9474	99.9937	99.9632	99.8371	99.7372	99.6642	93.1323
	159.387	99.9802	99.9495	99.9878	99.96	99.8283	99.7372	99.6488	93.1367
	159.471	99.9744	99.9528	99.9839	99.9631	99.8261	99.7272	99.639	93.1415
	159.554	99.9717	99.9487	99.9758	99.9659	99.8195	99.7197	99.6363	93.1336
	159.637	99.9744	99.9495	99.9724	99.9575	99.8343	99.7116	99.6487	93.132
	159.72	99.9746	99.9399	99.9731	99.9617	99.8351	99.7105	99.6411	93.1329
	159.799	99.9715	99.9429	99.9816	99.9519	99.8321	99.7132	99.6338	93.1442
	159.885	99.9754	99.9351	99.9785	99.957	99.8247	99.7272	99.6502	93.1319
	159.965	99.9718	99.926	99.9911	99.9521	99.8217	99.7231	99.6455	93.133
	160.052	99.9724	99.9358	99.9847	99.9558	99.8099	99.7125	99.6338	93.1352
	160.133	99.9572	99.9337	99.975	99.9588	99.8058	99.7168	99.629	93.1338
	160.217	99.9544	99.937	99.972	99.9573	99.8043	99.711	99.6349	93.1268
	160.3	99.9554	99.937	99.9845	99.9527	99.8137	99.7122	99.6326	93.1384
	160.381	99.9546	99.9345	99.9655	99.9429	99.8262	99.712	99.6328	93.1387
	160.465	99.9626	99.9246	99.9645	99.9353	99.82	99.7039	99.6324	93.1444
	160.55	99.9556	99.9216	99.9587	99.9395	99.8052	99.6906	99.6261	93.1378
	160.63	99.9566	99.9305	99.9622	99.9398	99.8009	99.6929	99.622	93.1262
	160.713	99.951	99.9333	99.9621	99.9463	99.8039	99.7024	99.6275	93.1214
	160.798	99.9554	99.913	99.9735	99.9477	99.8041	99.707	99.6226	93.119
	160.883	99.9585	99.9243	99.9812	99.9464	99.7936	99.7156	99.6258	93.1276
	160.962	99.9428	99.9288	99.9642	99.9468	99.7968	99.7177	99.6125	93.1236
	161.046	99.9422	99.9241	99.945	99.9391	99.8056	99.7029	99.616	93.1313
	161.131	99.9553	99.9306	99.9594	99.9269	99.8024	99.692	99.6111	93.1273
	161.217	99.9565	99.9159	99.9643	99.9298	99.7888	99.6912	99.6107	93.1119
	161.297	99.9553	99.9079	99.9714	99.9271	99.7939	99.6986	99.6169	93.1221
	161.379	99.937	99.9093	99.9496	99.9307	99.7948	99.6934	99.6129	93.1219
	161.46	99.937	99.9139	99.9382	99.9275	99.8017	99.6845	99.621	93.1203
	161.546	99.939	99.9025	99.953	99.9273	99.8033	99.6774	99.6062	93.1238
	161.627	99.9369	99.905	99.9544	99.9255	99.7843	99.6836	99.5964	93.129
	161.709	99.9289	99.9018	99.9559	99.9321	99.7813	99.6836	99.6012	93.1299
	161.792	99.9302	99.9036	99.9547	99.9285	99.7841	99.6877	99.6004	93.1273
	161.877	99.9312	99.9048	99.9471	99.9227	99.7901	99.6884	99.597	93.1265
	161.961	99.9313	99.8999	99.9489	99.9132	99.7877	99.6819	99.5972	93.1234
	162.043	99.9269	99.9049	99.9353	99.9103	99.7765	99.6801	99.5943	93.13
	162.125	99.9263	99.899	99.9347	99.9161	99.7844	99.6818	99.599	93.1327
	162.208	99.9238	99.8936	99.9269	99.9187	99.7806	99.6754	99.5977	93.1262
	162.292	99.9232	99.8962	99.9206	99.9148	99.7683	99.6617	99.6036	93.1195
	162.376	99.925	99.8941	99.9238	99.9089	99.7707	99.6674	99.5889	93.1247
	162.462	99.9207	99.8905	99.9254	99.9108	99.7731	99.6604	99.5904	93.1184
	162.543	99.9162	99.8808	99.9293	99.912	99.7729	99.6634	99.599	93.124
	162.626	99.9125	99.8779	99.9319	99.9061	99.7627	99.6775	99.5993	93.1176
	162.707	99.91	99.8795	99.9283	99.9058	99.7632	99.6689	99.579	93.1261
	162.792	99.9194	99.8752	99.9162	99.909	99.7628	99.6572	99.5743	93.1206
	162.872	99.9035	99.8668	99.9252	99.9111	99.757	99.6517	99.5833	93.1239
	162.954	99.9059	99.869	99.9221	99.9038	99.7637	99.6573	99.5969	93.1198
	163.039	99.9042	99.8865	99.9226	99.8944	99.7697	99.654	99.5785	93.1078
	163.121	99.9067	99.8711	99.9092	99.893	99.7604	99.661	99.5798	93.1098
	163.204	99.9077	99.866	99.915	99.8897	99.7527	99.6554	99.5749	93.0996
	163.288	99.9028	99.8717	99.9113	99.9003	99.7561	99.6546	99.566	93.1038
	163.367	99.8996	99.8787	99.9078	99.8982	99.7463	99.65	99.5713	93.1291
	163.452	99.9009	99.8587	99.8991	99.8945	99.7563	99.6454	99.5558	93.1251
	163.535	99.8998	99.8562	99.9034	99.8965	99.7458	99.6507	99.5557	93.1165
	163.62	99.899	99.8658	99.9064	99.891	99.7522	99.6346	99.5553	93.1075
	163.702	99.903	99.8619	99.9042	99.8829	99.7515	99.6433	99.5525	93.1204
	163.788	99.9007	99.8549	99.8963	99.8774	99.7522	99.648	99.555	93.1158
	163.871	99.8942	99.8601	99.8879	99.8797	99.7494	99.6404	99.561	93.1153
	163.954	99.8881	99.8592	99.8932	99.8789	99.7441	99.6334	99.5623	93.1203
	164.034	99.8914	99.8524	99.8893	99.8816	99.7417	99.6346	99.5552	93.1205
	164.118	99.8845	99.8511	99.887	99.8856	99.7409	99.6356	99.5511	93.118
	164.201	99.8688	99.8442	99.8939	99.8679	99.737	99.6412	99.5534	93.1302
	164.285	99.8688	99.8537	99.8853	99.8695	99.7259	99.6404	99.5425	93.1217
	164.365	99.8592	99.8331	99.8858	99.8757	99.7215	99.6364	99.5443	93.1214
	164.452	99.8722	99.8335	99.8792	99.879	99.7326	99.6234	99.5478	93.1159
	164.534	99.8671	99.8409	99.8832	99.8811	99.7289	99.6279	99.533	93.1086
	164.62	99.8772	99.8299	99.8766	99.8804	99.7311	99.6161	99.5313	93.1095
	164.702	99.8678	99.8268	99.8719	99.8761	99.7209	99.622	99.5427	93.1108
	164.783	99.8634	99.8286	99.8716	99.8771	99.7152	99.626	99.5278	93.1097
	164.865	99.8557	99.8351	99.8799	99.8631	99.708	99.6148	99.5308	93.1056
	164.951	99.8543	99.8272	99.8739	99.8631	99.7084	99.6071	99.5471	93.114
	165.032	99.8514	99.8207	99.882	99.8601	99.7055	99.6168	99.5527	93.1155
	165.114	99.845	99.8157	99.873	99.8555	99.7229	99.6118	99.5208	93.1067
	165.199	99.8503	99.82	99.8681	99.8524	99.719	99.6117	99.514	93.1051
	165.284	99.8626	99.8193	99.8535	99.8526	99.7154	99.599	99.5225	93.1181
	165.367	99.8603	99.8163	99.851	99.8544	99.7045	99.5926	99.5228	93.1218
	165.446	99.8548	99.8199	99.8531	99.8521	99.6988	99.6027	99.5135	93.1162
	165.529	99.8472	99.8173	99.8522	99.8567	99.7013	99.6159	99.5062	93.1287
	165.61	99.8293	99.8173	99.842	99.8523	99.6993	99.5998	99.5149	93.1158
	165.691	99.8286	99.8055	99.839	99.847	99.6944	99.5863	99.5199	93.1128
	165.78	99.8457	99.8002	99.8487	99.847	99.6881	99.5938	99.525	93.1077
	165.861	99.8409	99.7998	99.8454	99.8478	99.692	99.5937	99.5018	93.1048
	165.942	99.8358	99.7908	99.827	99.8487	99.7022	99.5881	99.4923	93.1032
	166.028	99.8329	99.7914	99.832	99.8541	99.6835	99.586	99.496	93.1077
	166.112	99.8298	99.7911	99.8409	99.8495	99.6832	99.588	99.4975	93.1087
	166.195	99.8282	99.7916	99.8208	99.8476	99.6855	99.5741	99.4968	93.1145
	166.277	99.8249	99.8035	99.8216	99.8403	99.6946	99.5764	99.5013	93.1261
	166.359	99.8183	99.7887	99.826	99.8242	99.6932	99.5793	99.5035	93.1285
	166.441	99.8115	99.7833	99.8236	99.8198	99.68	99.581	99.5008	93.1266
	166.524	99.8196	99.7835	99.817	99.8238	99.6713	99.5736	99.4837	93.1152
	166.61	99.8186	99.7893	99.8154	99.8237	99.6695	99.5701	99.495	93.0996
	166.691	99.8085	99.7856	99.8116	99.8284	99.6714	99.5725	99.4864	93.1
	166.776	99.8062	99.7826	99.8146	99.8307	99.6658	99.5684	99.4738	93.1002
	166.858	99.8094	99.7855	99.8138	99.824	99.6812	99.5739	99.4807	93.1086
	166.939	99.8059	99.7871	99.8051	99.8078	99.6758	99.5596	99.4789	93.1136
	167.024	99.8004	99.7652	99.8028	99.8174	99.6688	99.5747	99.4833	93.1113
	167.106	99.7947	99.7612	99.8115	99.8195	99.6714	99.5489	99.4791	93.0961
	167.192	99.7972	99.7555	99.8104	99.8203	99.6634	99.5509	99.4691	93.0975
	167.274	99.7944	99.7509	99.8096	99.8265	99.6594	99.5512	99.4694	93.1012
	167.361	99.7993	99.7562	99.8032	99.8076	99.6566	99.5518	99.4762	93.1033
	167.441	99.7916	99.7515	99.7877	99.8068	99.6499	99.5495	99.4721	93.1086
	167.526	99.7899	99.752	99.7951	99.7991	99.6508	99.5502	99.4704	93.1106
	167.605	99.7824	99.7513	99.7809	99.8145	99.6402	99.5582	99.4628	93.1119
	167.691	99.7785	99.7576	99.7757	99.8043	99.6465	99.5474	99.4505	93.1051
	167.774	99.7778	99.7554	99.7704	99.8128	99.645	99.5464	99.4348	93.104
	167.858	99.7829	99.7449	99.7693	99.8078	99.651	99.5438	99.4488	93.0948
	167.945	99.7888	99.7381	99.7762	99.796	99.6313	99.5331	99.4585	93.1081
	168.023	99.7722	99.7466	99.7773	99.7942	99.6315	99.5205	99.4429	93.0995
	168.107	99.7669	99.7381	99.7773	99.7889	99.6175	99.5237	99.4389	93.1056
	168.19	99.7759	99.7324	99.7724	99.7952	99.6283	99.5245	99.4617	93.1037
	168.272	99.7638	99.7232	99.7749	99.7953	99.6319	99.5296	99.452	93.0945
	168.358	99.7641	99.7296	99.7591	99.7854	99.6349	99.5276	99.4418	93.108
	168.442	99.7616	99.7365	99.7471	99.7805	99.6368	99.5206	99.4377	93.1049
	168.522	99.7538	99.7441	99.7547	99.783	99.6307	99.51	99.4326	93.1182
	168.607	99.7634	99.7262	99.7375	99.784	99.6063	99.4963	99.4312	93.1114
	168.691	99.7555	99.7222	99.7429	99.775	99.6006	99.5107	99.4362	93.0954
	168.77	99.7475	99.7173	99.7382	99.7758	99.608	99.5241	99.4256	93.0957
	168.856	99.7493	99.7242	99.7361	99.7747	99.6133	99.521	99.4176	93.087
	168.938	99.7423	99.7132	99.7395	99.7691	99.6255	99.5197	99.418	93.0926
	169.023	99.7401	99.7002	99.7365	99.7674	99.6053	99.5218	99.4316	93.099
	169.105	99.7402	99.7021	99.7284	99.76	99.6006	99.5122	99.4148	93.1025
	169.186	99.7307	99.7006	99.7224	99.7601	99.5979	99.5057	99.4112	93.1173
	169.272	99.7447	99.697	99.722	99.7619	99.6113	99.4937	99.4031	93.1012
	169.356	99.7409	99.686	99.7233	99.755	99.6008	99.4864	99.4043	93.0988
	169.435	99.7265	99.6796	99.7082	99.7572	99.5941	99.4852	99.4146	93.0912
	169.519	99.73	99.688	99.7179	99.7621	99.5891	99.4841	99.4043	93.1047
	169.604	99.7328	99.6911	99.7228	99.7513	99.587	99.4887	99.4049	93.1002
	169.685	99.7287	99.6869	99.7134	99.7486	99.5886	99.4805	99.4093	93.1078
	169.764	99.7151	99.6866	99.698	99.7417	99.5888	99.4785	99.4103	93.098
	169.854	99.7173	99.6829	99.6916	99.7452	99.5857	99.4642	99.3869	93.0936
	169.935	99.7131	99.6821	99.699	99.7474	99.5891	99.4707	99.3858	93.0995
	170.022	99.7141	99.6721	99.7077	99.7462	99.585	99.4617	99.3858	93.0907
	170.1	99.7001	99.6674	99.6992	99.7431	99.5802	99.4708	99.3846	93.1038
	170.183	99.7053	99.6616	99.6949	99.732	99.5648	99.4674	99.3883	93.109
	170.271	99.7115	99.6691	99.692	99.7341	99.5694	99.471	99.3854	93.1079
	170.352	99.7036	99.6695	99.679	99.7264	99.5748	99.4605	99.3872	93.0984
	170.435	99.6956	99.6657	99.6702	99.7306	99.5607	99.4618	99.3741	93.0997
	170.52	99.7001	99.6625	99.6692	99.7322	99.5548	99.4773	99.3668	93.1006
	170.603	99.6916	99.6599	99.6711	99.7297	99.5543	99.4625	99.3693	93.1098
	170.686	99.6915	99.655	99.6764	99.7244	99.5354	99.4518	99.37	93.0969
	170.772	99.6916	99.6549	99.6625	99.7286	99.5355	99.4589	99.3587	93.106
	170.854	99.6911	99.6562	99.6556	99.7182	99.5618	99.4556	99.3546	93.0956
	170.939	99.6802	99.6442	99.6476	99.7065	99.5563	99.4413	99.3456	93.0942
	171.016	99.6694	99.6383	99.6501	99.7124	99.5304	99.4425	99.3535	93.0941
	171.103	99.6729	99.6342	99.6491	99.7122	99.5176	99.4345	99.3564	93.0915
	171.184	99.6589	99.6414	99.6485	99.7051	99.5486	99.4296	99.3479	93.0923
	171.268	99.6651	99.6378	99.6491	99.7062	99.5547	99.4278	99.3413	93.0958
	171.357	99.6599	99.6383	99.6381	99.7096	99.5155	99.4436	99.3422	93.0969
	171.435	99.6596	99.623	99.6393	99.7031	99.517	99.4404	99.3326	93.0926
	171.517	99.6638	99.6184	99.6408	99.6999	99.559	99.4303	99.3302	93.0941
	171.604	99.6679	99.6163	99.6414	99.6923	99.5373	99.4193	99.3428	93.0907
	171.685	99.6626	99.6208	99.6204	99.6904	99.5001	99.4171	99.3357	93.0985
	171.772	99.6549	99.6224	99.6282	99.681	99.5045	99.42	99.3212	93.0936
	171.848	99.6434	99.627	99.6186	99.6812	99.5445	99.4057	99.3072	93.0903
	171.932	99.6404	99.6055	99.6133	99.6873	99.5333	99.4078	99.3225	93.0814
	172.014	99.6337	99.5957	99.6146	99.6761	99.5191	99.4167	99.3098	93.0888
	172.096	99.6333	99.587	99.6168	99.6775	99.5134	99.4189	99.3067	93.0934
	172.18	99.6292	99.5968	99.6097	99.6826	99.5114	99.4043	99.3062	93.0888
	172.262	99.6291	99.5893	99.6037	99.6762	99.5022	99.3956	99.3037	93.0898
	172.35	99.634	99.5903	99.5962	99.6686	99.4883	99.3846	99.311	93.0868
	172.43	99.6177	99.5858	99.5929	99.6658	99.4862	99.3953	99.3004	93.0931
	172.514	99.6229	99.5902	99.6019	99.6641	99.4874	99.3874	99.2947	93.1093
	172.596	99.6196	99.5874	99.6066	99.671	99.4895	99.3912	99.2926	93.1027
	172.678	99.6181	99.5919	99.5952	99.6706	99.4865	99.3917	99.2944	93.0938
	172.763	99.614	99.5909	99.5922	99.6552	99.4738	99.3945	99.2948	93.0905
	172.845	99.6126	99.5773	99.5747	99.6521	99.4703	99.3749	99.2851	93.0948
	172.926	99.6063	99.5651	99.5643	99.6488	99.4722	99.3629	99.2955	93.0994
	173.008	99.6078	99.5647	99.557	99.6591	99.4679	99.3707	99.2883	93.0922
	173.092	99.6035	99.5681	99.5629	99.65	99.4604	99.3653	99.2789	93.0973
	173.179	99.6106	99.5566	99.5714	99.6465	99.471	99.3597	99.2735	93.0859
	173.261	99.6084	99.5492	99.5614	99.634	99.468	99.3581	99.2713	93.0882
	173.341	99.5991	99.5376	99.5507	99.6286	99.4672	99.3525	99.2659	93.0826
	173.422	99.5787	99.5415	99.5419	99.6308	99.4618	99.3544	99.2665	93.0944
	173.508	99.5707	99.5542	99.5426	99.6334	99.452	99.357	99.2434	93.1059
	173.594	99.5818	99.5372	99.5431	99.6331	99.4558	99.3532	99.2485	93.1069
	173.676	99.5788	99.5389	99.5399	99.6221	99.4484	99.3453	99.2384	93.0925
	173.758	99.5618	99.5403	99.5336	99.6182	99.4292	99.3358	99.2379	93.0879
	173.841	99.5567	99.5424	99.5426	99.6307	99.4374	99.3448	99.2514	93.0989
	173.924	99.5582	99.5309	99.5405	99.6319	99.4326	99.3387	99.2579	93.0846
	174.013	99.5738	99.5324	99.5245	99.6264	99.4289	99.3322	99.2506	93.0815
	174.092	99.5566	99.5174	99.5176	99.6255	99.4241	99.3183	99.2447	93.0838
	174.177	99.5506	99.5114	99.5054	99.6245	99.4184	99.321	99.232	93.0869
	174.262	99.5523	99.5199	99.4976	99.6114	99.4289	99.3227	99.2337	93.0978
	174.344	99.5467	99.5089	99.5013	99.6056	99.428	99.3199	99.2268	93.09
	174.425	99.5372	99.5011	99.5112	99.6083	99.4101	99.3271	99.2293	93.0831
	174.506	99.5305	99.5007	99.5171	99.6028	99.4069	99.3234	99.2152	93.0816
	174.588	99.5211	99.5097	99.5	99.6008	99.4015	99.3225	99.225	93.0862
	174.673	99.5352	99.5009	99.4975	99.5893	99.4044	99.3161	99.2111	93.0933
	174.759	99.5369	99.4883	99.4842	99.5786	99.4003	99.3097	99.2173	93.1091
	174.842	99.5311	99.4879	99.4801	99.5783	99.4027	99.2994	99.1989	93.1002
	174.922	99.516	99.4876	99.4825	99.5798	99.3941	99.2962	99.1996	93.0846
	175.003	99.5064	99.479	99.484	99.575	99.3912	99.2977	99.1898	93.0829
	175.088	99.5125	99.4742	99.4776	99.5713	99.3806	99.2925	99.183	93.085
	175.168	99.5172	99.4612	99.4564	99.5692	99.3935	99.2979	99.189	93.0937
	175.251	99.5075	99.4631	99.4577	99.5677	99.3746	99.2981	99.185	93.0853
	175.332	99.4944	99.4598	99.4432	99.5702	99.3712	99.2934	99.1833	93.0911
	175.416	99.4858	99.4548	99.4458	99.5731	99.3732	99.289	99.1763	93.0874
	175.5	99.488	99.4617	99.426	99.5711	99.3635	99.291	99.1515	93.0892
	175.586	99.4831	99.4585	99.4347	99.5644	99.3627	99.2817	99.1383	93.0944
	175.668	99.4744	99.4431	99.4473	99.5575	99.3706	99.2782	99.1461	93.0888
	175.754	99.4807	99.4361	99.4337	99.5583	99.3595	99.2702	99.1645	93.0893
	175.836	99.4818	99.4321	99.427	99.5537	99.3485	99.2674	99.1561	93.0858
	175.92	99.4843	99.4382	99.4212	99.5405	99.3424	99.2579	99.1557	93.0895
	176.001	99.4703	99.4275	99.4195	99.5419	99.3471	99.2648	99.1342	93.0785
	176.082	99.4669	99.4271	99.4202	99.532	99.3413	99.2648	99.141	93.0908
	176.169	99.4698	99.4327	99.4262	99.5312	99.3327	99.2631	99.1369	93.0849
	176.246	99.4514	99.436	99.4211	99.5327	99.3392	99.2524	99.1398	93.0917
	176.329	99.4517	99.4189	99.4078	99.5326	99.3278	99.2475	99.1426	93.0953
	176.419	99.4608	99.4084	99.4014	99.5278	99.3252	99.2618	99.1298	93.1049
	176.499	99.4486	99.406	99.3942	99.5226	99.3265	99.2532	99.1177	93.0989
	176.583	99.4466	99.3906	99.3942	99.5231	99.3165	99.2459	99.1167	93.0891
	176.666	99.4344	99.4037	99.3854	99.5191	99.3172	99.2367	99.1103	93.089
	176.75	99.4324	99.4141	99.3811	99.5191	99.3077	99.2381	99.0977	93.0851
	176.834	99.4312	99.4034	99.3775	99.5131	99.3128	99.2375	99.1007	93.0888
	176.916	99.4234	99.3834	99.3652	99.4986	99.31	99.2256	99.1035	93.0888
	177.001	99.4231	99.3796	99.355	99.498	99.3053	99.2239	99.1074	93.0883
	177.083	99.4137	99.374	99.3603	99.4912	99.2965	99.2187	99.1022	93.0743
	177.166	99.4076	99.3777	99.3513	99.5036	99.2863	99.2111	99.0879	93.0773
	177.249	99.3989	99.379	99.3457	99.4994	99.273	99.2155	99.0653	93.0836
	177.329	99.3965	99.3593	99.3402	99.4966	99.2793	99.2086	99.0903	93.0828
	177.413	99.3885	99.3503	99.3475	99.4816	99.288	99.1966	99.082	93.0793
	177.498	99.3987	99.3485	99.339	99.4757	99.2695	99.1956	99.0733	93.0833
	177.58	99.393	99.36	99.3325	99.4739	99.266	99.2009	99.0595	93.0903
	177.662	99.3846	99.3525	99.3221	99.4849	99.2626	99.1986	99.0692	93.0912
	177.744	99.3734	99.3434	99.3159	99.4807	99.2578	99.178	99.0638	93.0876
	177.829	99.3697	99.3385	99.3141	99.4724	99.2614	99.179	99.0563	93.0652
	177.91	99.3618	99.3393	99.3057	99.4535	99.2577	99.1625	99.0509	93.0714
	177.999	99.3598	99.3338	99.3023	99.4578	99.2479	99.1633	99.0412	93.0669
	178.08	99.3555	99.313	99.298	99.4579	99.246	99.1664	99.0323	93.0733
	178.163	99.3562	99.3144	99.3057	99.4484	99.2307	99.1583	99.0258	93.074
	178.25	99.3695	99.3202	99.3003	99.4479	99.232	99.1481	99.0291	93.0786
	178.33	99.3493	99.3195	99.2894	99.4381	99.2404	99.1489	99.0328	93.072
	178.414	99.342	99.3044	99.2776	99.4431	99.2361	99.1493	99.0337	93.0823
	178.498	99.337	99.3002	99.2758	99.4383	99.2187	99.15	99.0159	93.0915
	178.581	99.3333	99.3018	99.2707	99.435	99.2123	99.1493	99.0267	93.0824
	178.665	99.3425	99.3101	99.2723	99.4295	99.2134	99.1375	99.0203	93.0894
	178.745	99.3415	99.2979	99.263	99.4386	99.2034	99.1279	99.0053	93.097
	178.824	99.3305	99.2813	99.2452	99.4215	99.2025	99.1166	98.9899	93.1084
	178.905	99.3214	99.285	99.2425	99.4244	99.1957	99.1122	98.9861	93.0996
	178.988	99.3134	99.2784	99.242	99.4115	99.1798	99.1158	98.9846	93.0831
	179.069	99.3094	99.2769	99.2415	99.407	99.1844	99.1137	98.985	93.0885
	179.148	99.3009	99.2662	99.2345	99.4026	99.1839	99.1035	98.9885	93.0958
	179.234	99.2922	99.2651	99.2178	99.4008	99.1874	99.1058	98.9733	93.0852
	179.317	99.2896	99.2531	99.2119	99.3966	99.1871	99.1122	98.9657	93.0694
	179.401	99.2987	99.251	99.2151	99.3885	99.1768	99.115	98.9796	93.0663
	179.482	99.2805	99.2404	99.2146	99.3899	99.1661	99.1085	98.9647	93.0693
	179.565	99.2746	99.2243	99.2192	99.3911	99.1698	99.095	98.9634	93.0772
	179.649	99.2605	99.2332	99.1994	99.3895	99.1649	99.0868	98.94	93.0755
	179.733	99.2671	99.2483	99.194	99.3804	99.1531	99.0805	98.9435	93.0744
	179.817	99.2771	99.2353	99.1832	99.3676	99.148	99.0793	98.9448	93.0678
	179.894	99.2531	99.2192	99.187	99.3609	99.1467	99.0662	98.9376	93.0841
	179.979	99.2505	99.2135	99.19	99.3608	99.1408	99.0713	98.9386	93.0844
	180.065	99.2502	99.2077	99.1739	99.3672	99.134	99.0698	98.9234	93.0772
	180.15	99.2477	99.2085	99.1739	99.378	99.1407	99.0756	98.9229	93.0815
	180.234	99.2424	99.2048	99.1588	99.3604	99.1422	99.0617	98.9268	93.0873
	180.316	99.2326	99.1967	99.1589	99.3476	99.1305	99.0495	98.9172	93.083
	180.397	99.2326	99.1969	99.1483	99.3548	99.1145	99.0443	98.9078	93.0776
	180.487	99.244	99.1792	99.1432	99.3523	99.1058	99.0426	98.9199	93.0843
	180.566	99.2246	99.1785	99.1339	99.3402	99.1132	99.0414	98.8969	93.0814
	180.645	99.2081	99.1817	99.1179	99.3406	99.1018	99.0305	98.8875	93.0723
	180.731	99.1992	99.1836	99.1176	99.3277	99.0844	99.0289	98.881	93.072
	180.811	99.2027	99.1668	99.1173	99.3128	99.0934	99.0233	98.8832	93.0756
	180.895	99.1905	99.158	99.1085	99.3145	99.0817	99.025	98.8774	93.0811
	180.974	99.1857	99.1548	99.0934	99.318	99.0697	99.0112	98.8744	93.0777
	181.053	99.1714	99.148	99.0751	99.3067	99.0808	99.0119	98.8637	93.0815
	181.139	99.1731	99.151	99.0836	99.3088	99.0712	99.0042	98.864	93.0878
	181.223	99.177	99.1506	99.0864	99.3067	99.064	99.0052	98.8545	93.0835
	181.302	99.1714	99.1421	99.0708	99.2968	99.0679	98.9923	98.8553	93.0701
	181.388	99.1698	99.1332	99.0849	99.2898	99.0606	98.9902	98.8484	93.0709
	181.471	99.164	99.1198	99.0713	99.2892	99.0501	98.9778	98.8554	93.0895
	181.552	99.1474	99.1226	99.0571	99.287	99.0447	98.973	98.8375	93.0875
	181.638	99.157	99.1161	99.0529	99.2867	99.049	98.9764	98.8199	93.0874
	181.72	99.1426	99.1043	99.0565	99.2914	99.0438	98.9742	98.8227	93.0784
	181.805	99.1444	99.1078	99.0457	99.2768	99.0222	98.9652	98.82	93.0804
	181.888	99.1329	99.0976	99.0326	99.2704	99.0217	98.9587	98.8045	93.0711
	181.972	99.1383	99.0928	99.0336	99.2563	99.0217	98.9463	98.8077	93.081
	182.057	99.1289	99.0798	99.0362	99.2542	99.0181	98.9466	98.8109	93.0768
	182.138	99.1265	99.0823	99.0187	99.2482	99.0195	98.9508	98.8007	93.078
	182.218	99.1171	99.0725	99.0017	99.2503	98.9957	98.9466	98.7942	93.0641
	182.301	99.1181	99.0672	99.0134	99.245	98.9977	98.938	98.7969	93.0717
	182.385	99.1164	99.0615	99.0089	99.2446	98.9844	98.9295	98.7833	93.0776
	182.464	99.108	99.0569	98.9942	99.2388	98.9871	98.9318	98.7675	93.083
	182.546	99.0865	99.0556	98.9884	99.2272	98.9832	98.9067	98.7683	93.0703
	182.631	99.0901	99.0523	98.9771	99.2228	98.9741	98.9003	98.7573	93.0662
	182.717	99.0845	99.048	98.9738	99.2255	98.9668	98.8979	98.7456	93.0794
	182.8	99.0785	99.0393	98.9643	99.2106	98.9653	98.9073	98.7542	93.0768
	182.88	99.0606	99.04	98.9755	99.2009	98.9593	98.8986	98.7492	93.0923
	182.964	99.0572	99.0175	98.9665	99.2008	98.9578	98.8872	98.7431	93.074
	183.045	99.0466	99.0117	98.9566	99.1943	98.9436	98.8835	98.737	93.0713
	183.126	99.0358	99.0079	98.9262	99.2035	98.9462	98.8799	98.7338	93.0617
	183.212	99.0411	99.0043	98.9195	99.1899	98.9385	98.8758	98.7267	93.0693
	183.293	99.033	99.009	98.912	99.1834	98.9244	98.8687	98.7153	93.0593
	183.375	99.0226	98.995	98.9147	99.1935	98.9118	98.8617	98.7229	93.0691
	183.458	99.0236	98.9924	98.9216	99.1766	98.9238	98.8568	98.7081	93.0764
	183.54	99.0185	99.0018	98.9131	99.1703	98.9272	98.8772	98.7016	93.065
	183.624	99.0118	98.9861	98.903	99.1673	98.9127	98.8679	98.7001	93.0736
	183.706	99.004	98.9734	98.8938	99.159	98.8919	98.8486	98.7032	93.0782
	183.79	98.9874	98.9656	98.8732	99.16	98.889	98.8472	98.6806	93.0783
	183.873	98.9809	98.9531	98.8673	99.1524	98.892	98.8532	98.6688	93.0789
	183.959	98.9881	98.9391	98.8573	99.1422	98.8834	98.8351	98.6671	93.0651
	184.042	98.9799	98.9343	98.8546	99.1508	98.8778	98.8198	98.6575	93.0631
	184.125	98.9727	98.9229	98.8614	99.1326	98.8782	98.8128	98.656	93.0567
	184.213	98.9721	98.918	98.8454	99.131	98.8836	98.7986	98.6593	93.0479
	184.292	98.9617	98.917	98.8379	99.1259	98.8672	98.7886	98.6535	93.0517
	184.379	98.957	98.9234	98.8397	99.1294	98.8561	98.7883	98.6361	93.0734
	184.463	98.951	98.9108	98.8274	99.1124	98.8359	98.7891	98.6371	93.0709
	184.545	98.9414	98.8974	98.8195	99.108	98.8345	98.7876	98.6305	93.0697
	184.627	98.9303	98.8886	98.8142	99.0918	98.8416	98.7794	98.6202	93.0742
	184.712	98.9221	98.8881	98.8029	99.087	98.8297	98.7639	98.6104	93.0686
	184.795	98.9179	98.8833	98.8034	99.0933	98.8205	98.7573	98.6026	93.0698
	184.879	98.9171	98.8681	98.7871	99.0887	98.8202	98.7418	98.5793	93.0554
	184.963	98.9152	98.8665	98.8064	99.0863	98.8117	98.7468	98.5915	93.0602
	185.045	98.9009	98.8607	98.7867	99.0796	98.8149	98.7451	98.6014	93.0781
	185.128	98.8925	98.8492	98.778	99.0613	98.7973	98.7291	98.5995	93.0624
	185.216	98.8902	98.841	98.7748	99.0688	98.7873	98.7395	98.5877	93.0753
	185.299	98.8826	98.852	98.7526	99.0582	98.7805	98.7331	98.5571	93.0696
	185.381	98.8776	98.8363	98.7374	99.0484	98.7789	98.7329	98.557	93.0661
	185.464	98.8652	98.8317	98.7363	99.0469	98.7702	98.7283	98.544	93.0599
	185.546	98.8526	98.8222	98.727	99.0457	98.7703	98.7194	98.542	93.07
	185.633	98.8577	98.8166	98.7238	99.0364	98.7609	98.7046	98.5317	93.0661
	185.713	98.8513	98.8138	98.7074	99.0286	98.7605	98.6998	98.5357	93.0601
	185.8	98.8444	98.8151	98.7042	99.027	98.7489	98.6893	98.5309	93.0619
	185.882	98.8313	98.808	98.6984	99.0202	98.7311	98.6911	98.5277	93.06
	185.967	98.8264	98.7845	98.6829	99.0032	98.7309	98.6836	98.5176	93.0466
	186.051	98.8291	98.7855	98.6732	98.9963	98.7304	98.6748	98.51	93.0507
	186.131	98.8148	98.7877	98.6786	99.0016	98.718	98.6758	98.4921	93.0749
	186.218	98.8153	98.7786	98.6582	99.0065	98.7098	98.6489	98.4912	93.0651
	186.3	98.8125	98.7605	98.6558	98.9914	98.7006	98.6364	98.4774	93.0533
	186.38	98.7991	98.7639	98.6484	98.9778	98.6931	98.6435	98.4674	93.046
	186.468	98.801	98.7429	98.651	98.9802	98.6933	98.6517	98.4798	93.0519
	186.549	98.7739	98.7318	98.6347	98.9755	98.6927	98.6441	98.4696	93.0628
	186.634	98.7755	98.7436	98.6236	98.9674	98.68	98.648	98.4584	93.0793
	186.716	98.7686	98.7345	98.6202	98.9555	98.6753	98.6293	98.4485	93.065
	186.797	98.7593	98.7281	98.6191	98.9506	98.654	98.6226	98.4441	93.0684
	186.88	98.7519	98.7149	98.6073	98.9441	98.6433	98.6256	98.4221	93.0702
	186.96	98.7387	98.7087	98.5939	98.9436	98.646	98.6116	98.4222	93.058
	187.042	98.7344	98.6977	98.5855	98.9309	98.635	98.6066	98.4191	93.0567
	187.125	98.7315	98.6957	98.573	98.9275	98.6395	98.5905	98.4032	93.0672
	187.206	98.7205	98.682	98.5623	98.9256	98.6244	98.5774	98.3898	93.0611
	187.287	98.7088	98.6734	98.5626	98.9141	98.62	98.5744	98.3861	93.0515
	187.371	98.7014	98.6662	98.5629	98.9031	98.615	98.5675	98.3806	93.0474
	187.453	98.6996	98.6625	98.5512	98.9006	98.6033	98.5671	98.3821	93.0442
	187.536	98.6867	98.6581	98.5443	98.8942	98.5973	98.5639	98.3617	93.0482
	187.617	98.6754	98.6473	98.5147	98.896	98.5879	98.5648	98.3685	93.0405
	187.701	98.6727	98.6383	98.522	98.8904	98.5853	98.568	98.3652	93.0579
	187.78	98.6558	98.6286	98.52	98.8756	98.5844	98.5493	98.3609	93.0537
	187.865	98.6555	98.6205	98.5016	98.8618	98.5815	98.5453	98.3453	93.049
	187.948	98.6537	98.6133	98.4847	98.8546	98.5754	98.5217	98.3387	93.0374
	188.03	98.6473	98.6009	98.4827	98.8627	98.5587	98.5188	98.3355	93.0484
	188.111	98.6312	98.5953	98.4737	98.8586	98.5543	98.5212	98.3434	93.0511
	188.196	98.6337	98.59	98.4627	98.8482	98.5485	98.51	98.3117	93.053
	188.278	98.6257	98.5949	98.4461	98.8469	98.5422	98.4963	98.3102	93.051
	188.358	98.6153	98.5744	98.4378	98.8329	98.537	98.4873	98.295	93.0445
	188.443	98.6066	98.5698	98.4356	98.8298	98.5189	98.4889	98.2914	93.0482
	188.524	98.593	98.5574	98.4207	98.8199	98.5088	98.4844	98.2835	93.0543
	188.609	98.5993	98.5408	98.405	98.8132	98.4994	98.4724	98.2634	93.0509
	188.692	98.5841	98.5367	98.396	98.8047	98.4867	98.4631	98.2553	93.0352
	188.772	98.5669	98.538	98.403	98.787	98.4798	98.4551	98.2632	93.051
	188.854	98.5564	98.5314	98.3937	98.7931	98.4809	98.443	98.2642	93.0604
	188.94	98.5654	98.5217	98.3869	98.7885	98.4764	98.4387	98.2531	93.0608
	189.019	98.543	98.5142	98.3787	98.7815	98.4648	98.4356	98.2338	93.0543
	189.103	98.5355	98.5132	98.3775	98.7693	98.4529	98.4357	98.2102	93.043
	189.187	98.5293	98.5069	98.3629	98.7673	98.4319	98.4104	98.2139	93.0399
	189.268	98.5131	98.4857	98.3425	98.7591	98.4318	98.4127	98.2092	93.0345
	189.349	98.5085	98.4669	98.3448	98.7438	98.4253	98.4008	98.2064	93.0364
	189.433	98.5068	98.4611	98.3265	98.7467	98.4142	98.3915	98.1947	93.0411
	189.521	98.5129	98.463	98.323	98.7331	98.4058	98.3849	98.1817	93.0426
	189.602	98.502	98.4512	98.3076	98.7331	98.4014	98.3742	98.1778	93.0409
	189.683	98.4714	98.4361	98.2913	98.7213	98.4082	98.3673	98.1694	93.0438
	189.765	98.4578	98.4365	98.2677	98.713	98.3938	98.3677	98.1694	93.0473
	189.852	98.4635	98.4286	98.2727	98.708	98.3815	98.3585	98.1568	93.053
	189.936	98.4617	98.427	98.2758	98.707	98.3718	98.3535	98.1445	93.0408
	190.017	98.453	98.4071	98.2658	98.6974	98.352	98.3469	98.1231	93.0362
	190.1	98.4314	98.3941	98.236	98.6848	98.3452	98.3333	98.1299	93.0339
	190.183	98.4337	98.3877	98.2351	98.6847	98.3489	98.3282	98.1214	93.0387
	190.271	98.4284	98.3742	98.247	98.6666	98.3444	98.318	98.1081	93.0356
	190.354	98.4163	98.3695	98.2224	98.6718	98.3377	98.3186	98.089	93.0416
	190.439	98.4124	98.3782	98.2045	98.6718	98.3238	98.3168	98.0956	93.0389
	190.521	98.3981	98.358	98.195	98.6524	98.3183	98.3033	98.0803	93.0459
	190.605	98.3812	98.3476	98.1914	98.6432	98.31	98.2841	98.0629	93.0415
	190.694	98.3718	98.3406	98.1933	98.624	98.2926	98.2773	98.0594	93.0228
	190.777	98.3629	98.3292	98.1695	98.629	98.2768	98.2725	98.0487	93.0293
	190.86	98.3564	98.32	98.1604	98.6149	98.2785	98.2668	98.0357	93.0314
	190.946	98.3478	98.3229	98.1492	98.6083	98.2763	98.2444	98.0284	93.0254
	191.031	98.3506	98.3096	98.1297	98.6023	98.2701	98.2301	98.022	93.0365
	191.115	98.3456	98.2935	98.125	98.5948	98.2472	98.2273	98.0178	93.0318
	191.193	98.3206	98.292	98.1128	98.5912	98.2404	98.2235	98	93.0337
	191.277	98.3057	98.2828	98.1007	98.5826	98.242	98.2219	97.9909	93.0259
	191.359	98.2998	98.2722	98.0849	98.5706	98.2226	98.2152	97.989	93.0218
	191.448	98.3014	98.2626	98.0841	98.5634	98.21	98.2015	97.9723	93.0304
	191.533	98.289	98.2463	98.0783	98.5525	98.2072	98.186	97.9771	93.0349
	191.613	98.2691	98.2372	98.0699	98.5439	98.2046	98.1779	97.9638	93.0417
	191.703	98.2685	98.2192	98.0602	98.5456	98.1927	98.1664	97.9597	93.0216
	191.786	98.2586	98.2144	98.0478	98.5425	98.1852	98.1561	97.9445	93.0284
	191.871	98.2555	98.2058	98.0297	98.5305	98.1642	98.1411	97.9247	93.0322
	191.953	98.2454	98.1962	98.0138	98.5188	98.1541	98.1348	97.9182	93.0406
	192.037	98.2306	98.1979	98.0011	98.5064	98.1423	98.1234	97.9105	93.0182
	192.119	98.2245	98.1819	97.9852	98.5101	98.1414	98.1211	97.9032	93.0156
	192.203	98.2145	98.1662	97.9872	98.4985	98.1313	98.1207	97.8897	93.0075
	192.284	98.205	98.1665	97.9767	98.4781	98.1296	98.1138	97.8808	93.0098
	192.369	98.1928	98.1563	97.9754	98.4665	98.1187	98.0969	97.8783	93.0124
	192.451	98.1896	98.1581	97.9689	98.4662	98.1167	98.0896	97.8668	93.0272
	192.534	98.1745	98.1458	97.9439	98.4689	98.1067	98.0814	97.8438	93.0211
	192.617	98.1589	98.1252	97.9357	98.4594	98.0885	98.0596	97.8471	93.0144
	192.699	98.14	98.1094	97.9163	98.4397	98.0873	98.0451	97.8264	93.0105
	192.786	98.1405	98.1025	97.9016	98.4382	98.0636	98.0361	97.8059	93.0116
	192.866	98.1256	98.0881	97.9073	98.4349	98.0443	98.0373	97.8008	93.0033
	192.949	98.1211	98.0795	97.8866	98.4188	98.0441	98.0256	97.7866	93.0115
	193.033	98.121	98.0771	97.8678	98.4112	98.0314	98.0204	97.7973	93.0168
	193.113	98.1035	98.0691	97.8591	98.4003	98.0266	98.0165	97.8044	93.0181
	193.198	98.0941	98.0466	97.8511	98.3984	98.0129	97.9952	97.7755	93.0202
	193.279	98.0815	98.0433	97.8362	98.3928	97.9902	97.9915	97.7612	93.0186
	193.36	98.0692	98.0328	97.8282	98.3828	97.9897	97.9677	97.7459	93.0123
	193.446	98.0695	98.0329	97.8169	98.3772	97.9749	97.9665	97.7292	93.0045
	193.528	98.0632	98.0224	97.8066	98.3699	97.9755	97.9599	97.7235	93.0107
	193.61	98.0484	97.9997	97.7856	98.3531	97.9632	97.9335	97.7178	93.0059
	193.692	98.0296	97.989	97.7881	98.341	97.9587	97.9279	97.7027	92.9997
	193.775	98.0205	97.9693	97.7798	98.3335	97.9535	97.9262	97.7025	92.9993
	193.855	98.007	97.968	97.7636	98.3161	97.9359	97.9197	97.6856	93.0047
	193.937	97.9947	97.9601	97.743	98.307	97.9236	97.9032	97.6822	92.9998
	194.026	98.0062	97.9437	97.7312	98.3017	97.907	97.8993	97.6691	92.9909
	194.11	97.9925	97.935	97.7188	98.2893	97.902	97.8892	97.6611	92.9882
	194.188	97.9634	97.9187	97.7121	98.2858	97.9046	97.8815	97.6568	93.0017
	194.275	97.9518	97.9133	97.689	98.2885	97.8852	97.8594	97.6399	93.0002
	194.36	97.9453	97.9091	97.6837	98.2773	97.8726	97.8395	97.6214	92.9931
	194.447	97.9354	97.895	97.6611	98.2798	97.8653	97.8408	97.6076	92.9971
	194.532	97.9218	97.8723	97.6543	98.2659	97.848	97.833	97.586	92.9997
	194.611	97.909	97.8665	97.651	98.2541	97.8392	97.8256	97.5903	92.9883
	194.696	97.9096	97.8718	97.6368	98.2386	97.8239	97.8107	97.578	92.9921
	194.781	97.8967	97.8586	97.6251	98.2294	97.811	97.7931	97.5627	92.9805
	194.863	97.8846	97.843	97.5943	98.2183	97.8029	97.7799	97.5451	92.9843
	194.95	97.8727	97.8321	97.5919	98.2052	97.8078	97.7631	97.5526	92.9801
	195.031	97.8605	97.8237	97.5774	98.193	97.7814	97.7525	97.5333	92.9681
	195.112	97.8456	97.8011	97.5736	98.1734	97.7746	97.7505	97.5158	92.9624
	195.198	97.8374	97.7882	97.5638	98.164	97.7677	97.7321	97.5192	92.9761
	195.274	97.8117	97.7853	97.551	98.1638	97.7503	97.7234	97.504	92.9815
	195.362	97.8174	97.7703	97.5245	98.1629	97.7446	97.726	97.487	92.9808
	195.444	97.8037	97.7581	97.5225	98.1652	97.7375	97.7226	97.4671	92.9705
	195.527	97.7995	97.7453	97.5168	98.1421	97.7267	97.7042	97.4608	92.9744
	195.613	97.7893	97.733	97.5074	98.1277	97.7119	97.671	97.4482	92.9757
	195.695	97.7708	97.7237	97.4832	98.1239	97.7089	97.6646	97.4228	92.9959
	195.777	97.7587	97.7142	97.4663	98.1202	97.6872	97.6657	97.4149	92.9631
	195.861	97.739	97.7031	97.4501	98.1021	97.6723	97.6516	97.4065	92.9427
	195.942	97.7219	97.6851	97.4479	98.0885	97.6533	97.6324	97.3833	92.9455
	196.028	97.715	97.6804	97.4297	98.0779	97.6495	97.6179	97.3747	92.9546
	196.11	97.7092	97.6682	97.4122	98.0648	97.635	97.6109	97.3681	92.9497
	196.189	97.6884	97.6508	97.4057	98.0709	97.6293	97.6125	97.3635	92.9422
	196.275	97.6891	97.6388	97.3849	98.06	97.6154	97.6059	97.3375	92.9441
	196.36	97.6836	97.6317	97.3742	98.0385	97.6176	97.5744	97.3414	92.9382
	196.44	97.6554	97.6115	97.3553	98.0368	97.6034	97.5677	97.3275	92.9485
	196.523	97.6442	97.6138	97.3397	98.0216	97.5844	97.5474	97.3081	92.9508
	196.608	97.6297	97.6053	97.3348	98.0081	97.5718	97.5363	97.2998	92.9557
	196.687	97.6172	97.5959	97.3209	98.0052	97.5531	97.5347	97.2724	92.9558
	196.772	97.6116	97.5621	97.3112	97.9933	97.5421	97.5333	97.258	92.9481
	196.854	97.5997	97.5751	97.2908	97.9997	97.5215	97.5245	97.2514	92.9327
	196.937	97.5908	97.5441	97.267	97.9758	97.5104	97.5074	97.2512	92.9451
	197.026	97.5793	97.535	97.2567	97.9677	97.5066	97.4924	97.2452	92.9451
	197.108	97.568	97.5224	97.2493	97.9618	97.4905	97.4761	97.227	92.9343
	197.188	97.5479	97.5185	97.2426	97.9452	97.4879	97.4722	97.2105	92.9301
	197.273	97.5395	97.4868	97.2341	97.9292	97.4753	97.4679	97.199	92.9274
	197.357	97.5329	97.4901	97.2124	97.9212	97.4671	97.441	97.1896	92.9305
	197.44	97.5212	97.4707	97.2027	97.9057	97.4528	97.4144	97.1733	92.9172
	197.523	97.5112	97.4546	97.1689	97.9015	97.4399	97.3991	97.1594	92.9142
	197.603	97.4851	97.4403	97.1564	97.8838	97.4252	97.4011	97.1531	92.914
	197.687	97.4728	97.4232	97.1389	97.88	97.4133	97.3837	97.1232	92.908
	197.769	97.4586	97.4075	97.125	97.8593	97.4076	97.3758	97.0971	92.9104
	197.848	97.444	97.4065	97.0973	97.8552	97.3874	97.3565	97.0836	92.8983
	197.931	97.4254	97.4009	97.0926	97.8373	97.3743	97.349	97.0907	92.9176
	198.02	97.4166	97.3751	97.0909	97.826	97.3649	97.3387	97.0717	92.922
	198.101	97.4063	97.3606	97.0802	97.8178	97.3462	97.3209	97.0673	92.8907
	198.184	97.3842	97.3572	97.0689	97.8113	97.3311	97.3135	97.0602	92.8965
	198.263	97.3639	97.3409	97.0632	97.8031	97.3154	97.2996	97.0526	92.8894
	198.345	97.349	97.3243	97.0345	97.7898	97.3049	97.2886	97.0291	92.8994
	198.431	97.3534	97.3094	97.0059	97.7814	97.2928	97.2603	97.0054	92.8857
	198.515	97.342	97.2991	96.9802	97.7699	97.2812	97.2652	96.9896	92.8925
	198.597	97.3294	97.2811	96.9769	97.7619	97.2688	97.2502	96.987	92.8813
	198.68	97.3088	97.271	96.9658	97.7455	97.2482	97.2399	96.966	92.8727
	198.765	97.3119	97.2597	96.9534	97.7313	97.2345	97.2308	96.9471	92.8737
	198.846	97.2887	97.241	96.941	97.712	97.2401	97.2155	96.9323	92.8663
	198.928	97.2726	97.2344	96.9208	97.7076	97.2246	97.1979	96.9242	92.8613
	199.015	97.2605	97.2226	96.902	97.7029	97.2068	97.1762	96.9093	92.8595
	199.098	97.2465	97.2095	96.8869	97.6831	97.1914	97.1666	96.8838	92.8824
	199.179	97.2314	97.1945	96.8667	97.6672	97.1685	97.1553	96.884	92.861
	199.26	97.2166	97.1878	96.8524	97.6588	97.1569	97.1421	96.8709	92.8477
	199.339	97.1875	97.172	96.8308	97.6463	97.1442	97.1283	96.8457	92.8571
	199.424	97.1734	97.1444	96.8172	97.6297	97.1258	97.1086	96.8333	92.8476
	199.504	97.1638	97.134	96.8222	97.6209	97.1286	97.0967	96.8293	92.8526
	199.592	97.1679	97.1251	96.8179	97.6208	97.1066	97.0864	96.8158	92.8399
	199.673	97.147	97.1099	96.793	97.6071	97.0904	97.0724	96.791	92.8324
	199.757	97.1373	97.0916	96.7669	97.5951	97.0834	97.0639	96.7707	92.826
	199.843	97.1137	97.0763	96.7468	97.5866	97.0653	97.0361	96.7629	92.8319
	199.925	97.1032	97.0612	96.7295	97.5705	97.0453	97.0241	96.7293	92.8365
	200.009	97.089	97.0534	96.7233	97.5549	97.029	97.0163	96.7124	92.8371
	200.093	97.0708	97.0255	96.6957	97.5319	97.0346	97	96.7052	92.8341
	200.173	97.0622	97.021	96.672	97.5218	97.0196	96.9823	96.7006	92.8249
	200.256	97.0414	97.0016	96.6611	97.5083	96.991	96.9766	96.6764	92.8254
	200.337	97.0216	96.9835	96.6526	97.5003	96.9819	96.9605	96.6672	92.8109
	200.421	97.0056	96.9709	96.6333	97.4902	96.9898	96.9477	96.6521	92.8029
	200.506	96.994	96.9644	96.6015	97.4809	96.9599	96.9334	96.6476	92.8002
	200.591	96.9782	96.9435	96.5914	97.4723	96.9392	96.9138	96.6368	92.7991
	200.677	96.9709	96.9252	96.5735	97.4553	96.9243	96.9046	96.6123	92.7908
	200.763	96.9607	96.9163	96.5439	97.4458	96.9083	96.8966	96.5886	92.7934
	200.841	96.9351	96.9011	96.5257	97.4282	96.8959	96.8599	96.5907	92.7823
	200.929	96.926	96.8809	96.5238	97.4156	96.8739	96.8334	96.5688	92.7849
	201.01	96.9072	96.8736	96.5131	97.3911	96.8539	96.8241	96.5546	92.7792
	201.089	96.8901	96.8579	96.4884	97.3851	96.8423	96.8167	96.5386	92.7746
	201.173	96.8743	96.8377	96.4731	97.3781	96.8293	96.7942	96.5036	92.7748
	201.261	96.8582	96.8225	96.4522	97.368	96.8022	96.7895	96.4906	92.7779
	201.338	96.8259	96.8028	96.4232	97.3551	96.7883	96.764	96.4754	92.7704
	201.427	96.8278	96.7956	96.4151	97.3375	96.7817	96.7518	96.4608	92.7575
	201.508	96.8085	96.772	96.3901	97.3298	96.7808	96.7292	96.4555	92.7549
	201.591	96.7948	96.7597	96.373	97.319	96.7576	96.7229	96.422	92.7516
	201.678	96.7823	96.746	96.3599	97.3111	96.7406	96.7197	96.4167	92.7358
	201.761	96.7609	96.7452	96.3448	97.2876	96.7374	96.698	96.4086	92.7476
	201.84	96.7373	96.7186	96.3364	97.2717	96.715	96.6796	96.3766	92.7357
	201.922	96.7207	96.696	96.3154	97.2667	96.6913	96.6722	96.3472	92.7318
	202.006	96.7068	96.676	96.2889	97.252	96.6749	96.6368	96.3467	92.7312
	202.093	96.7009	96.663	96.2751	97.2381	96.6497	96.6248	96.3252	92.7225
	202.176	96.682	96.6415	96.2429	97.2293	96.6433	96.6148	96.3108	92.7219
	202.26	96.6703	96.6364	96.2143	97.2119	96.6274	96.5982	96.2822	92.7141
	202.343	96.6475	96.6156	96.2085	97.2002	96.6103	96.5781	96.275	92.7098
	202.427	96.6311	96.6082	96.1894	97.1928	96.6054	96.5726	96.2591	92.6937
	202.508	96.608	96.5829	96.1742	97.1683	96.5844	96.568	96.2515	92.6962
	202.593	96.5897	96.5643	96.1609	97.1571	96.5722	96.5546	96.2297	92.6956
	202.676	96.5853	96.5451	96.1274	97.143	96.5553	96.5345	96.2048	92.6941
	202.757	96.565	96.5306	96.1115	97.1256	96.5367	96.5057	96.1832	92.682
	202.842	96.5456	96.5168	96.0997	97.1134	96.5179	96.4968	96.1681	92.6741
	202.926	96.5369	96.4949	96.075	97.096	96.4935	96.4798	96.1599	92.6741
	203.007	96.5172	96.4793	96.048	97.0762	96.4824	96.4544	96.1382	92.6758
	203.092	96.5001	96.4782	96.0166	97.0659	96.4707	96.4418	96.1093	92.6572
	203.178	96.4935	96.4587	96.0071	97.0522	96.4564	96.4197	96.0864	92.6538
	203.258	96.4666	96.4306	95.9905	97.0408	96.4348	96.4149	96.0746	92.635
	203.343	96.4459	96.424	95.972	97.0232	96.4226	96.4103	96.0684	92.6418
	203.43	96.4291	96.4088	95.936	97.0193	96.3974	96.3871	96.0464	92.6436
	203.512	96.4133	96.391	95.9194	96.9981	96.3753	96.356	96.0191	92.637
	203.593	96.3937	96.3667	95.897	96.9771	96.3686	96.3278	95.9937	92.6381
	203.677	96.3718	96.3447	95.8769	96.9743	96.359	96.3167	95.992	92.6292
	203.761	96.3478	96.3419	95.8643	96.9646	96.3306	96.3025	95.9769	92.6185
	203.844	96.3356	96.324	95.8362	96.9385	96.3153	96.2939	95.9621	92.5928
	203.927	96.3244	96.3002	95.8088	96.9214	96.3016	96.2805	95.9401	92.5975
	204.013	96.3076	96.2886	95.7847	96.9096	96.2905	96.2591	95.9223	92.5987
	204.093	96.278	96.2586	95.7658	96.901	96.2752	96.2341	95.9034	92.5926
	204.18	96.2641	96.2342	95.7456	96.8771	96.2602	96.2129	95.8871	92.5851
	204.267	96.2619	96.206	95.7286	96.8618	96.2398	96.2016	95.8582	92.5859
	204.348	96.2378	96.2095	95.7096	96.8547	96.2201	96.1896	95.8431	92.5808
	204.43	96.2196	96.1971	95.6827	96.8319	96.2052	96.1641	95.8181	92.5674
	204.515	96.1996	96.1691	95.6628	96.8144	96.1832	96.151	95.8043	92.5632
	204.598	96.1783	96.15	95.6475	96.7971	96.1618	96.1222	95.7919	92.5577
	204.681	96.1605	96.1296	95.6265	96.7846	96.1515	96.1062	95.7732	92.5473
	204.764	96.1491	96.1133	95.5987	96.7769	96.1326	96.1049	95.7475	92.5354
	204.848	96.1303	96.088	95.5857	96.7644	96.1074	96.0753	95.737	92.5469
	204.926	96.1016	96.0773	95.5427	96.7426	96.0752	96.06	95.7046	92.5343
	205.01	96.0795	96.0612	95.5129	96.7332	96.065	96.0396	95.6791	92.526
	205.092	96.0555	96.0542	95.4935	96.7091	96.0473	96.0176	95.6551	92.5177
	205.174	96.0386	96.0268	95.4832	96.6883	96.0305	95.9971	95.6484	92.5146
	205.26	96.028	96.0132	95.4584	96.6852	96.0123	95.9736	95.6313	92.5051
	205.34	96.0076	95.9893	95.4253	96.6735	95.9874	95.9642	95.6052	92.5055
	205.428	95.9961	95.9708	95.3984	96.6519	95.9752	95.9478	95.5887	92.4879
	205.509	95.9753	95.9431	95.377	96.6328	95.954	95.9247	95.5618	92.4802
	205.594	95.9508	95.9265	95.3674	96.6182	95.948	95.9074	95.5464	92.4735
	205.675	95.93	95.9123	95.3409	96.5975	95.9267	95.8773	95.523	92.4732
	205.762	95.9093	95.8952	95.3117	96.5756	95.9022	95.8506	95.5064	92.4612
	205.84	95.8855	95.8736	95.2772	96.5702	95.8856	95.841	95.4912	92.4507
	205.928	95.8728	95.8454	95.251	96.5574	95.877	95.8277	95.4604	92.4459
	206.007	95.845	95.8297	95.2511	96.5323	95.854	95.8001	95.4288	92.4322
	206.093	95.8252	95.806	95.2337	96.5156	95.8344	95.7787	95.4119	92.4343
	206.177	95.8109	95.7902	95.2028	96.4946	95.8091	95.7712	95.4017	92.4369
	206.258	95.789	95.7631	95.177	96.4889	95.7871	95.7499	95.3853	92.4224
	206.343	95.766	95.7361	95.1612	96.483	95.7782	95.7255	95.3674	92.4143
	206.425	95.7429	95.7338	95.122	96.4671	95.7548	95.7136	95.3506	92.3996
	206.509	95.7253	95.7181	95.0834	96.4368	95.7412	95.696	95.315	92.3907
	206.593	95.7124	95.69	95.0531	96.4081	95.7155	95.6751	95.3018	92.3953
	206.677	95.6981	95.6662	95.0535	96.4056	95.6876	95.6376	95.2834	92.3881
	206.758	95.6704	95.6468	95.0393	96.3869	95.6696	95.6294	95.2474	92.3763
	206.842	95.6553	95.627	95.0081	96.3607	95.65	95.6189	95.2245	92.3702
	206.924	95.6305	95.612	94.979	96.3544	95.6261	95.5981	95.2092	92.3712
	207.005	95.6033	95.595	94.9587	96.3279	95.6226	95.5675	95.1913	92.3608
	207.09	95.588	95.5735	94.9263	96.3082	95.6011	95.5477	95.1674	92.3407
	207.176	95.5779	95.5552	94.8942	96.2943	95.5732	95.5265	95.1529	92.3288
	207.258	95.5567	95.5549	94.8659	96.292	95.5569	95.4864	95.1347	92.3301
	207.342	95.5299	95.5285	94.8423	96.2785	95.5294	95.4848	95.1084	92.3345
	207.427	95.5049	95.4945	94.8154	96.2519	95.5055	95.4614	95.0919	92.3226
	207.511	95.4811	95.4617	94.7967	96.2408	95.4828	95.4461	95.0544	92.2976
	207.592	95.4541	95.4464	94.7652	96.2184	95.4589	95.4127	95.0387	92.2878
	207.675	95.4346	95.4348	94.742	96.1965	95.4321	95.4091	95.0105	92.2744
	207.759	95.4094	95.4006	94.7287	96.1859	95.4309	95.3953	94.9918	92.2763
	207.845	95.4053	95.3728	94.6854	96.1631	95.4119	95.371	94.9835	92.2707
	207.93	95.391	95.365	94.6709	96.1414	95.3862	95.3391	94.9494	92.2726
	208.01	95.3577	95.3461	94.632	96.1303	95.3605	95.3119	94.9225	92.2609
	208.094	95.3378	95.323	94.6098	96.1116	95.3467	95.2801	94.9179	92.2359
	208.175	95.3169	95.3034	94.5908	96.0897	95.322	95.263	94.8853	92.2339
	208.257	95.292	95.2825	94.5682	96.0754	95.2933	95.2514	94.8478	92.2358
	208.341	95.2619	95.2557	94.5365	96.0628	95.2751	95.2398	94.8474	92.2138
	208.424	95.2406	95.2347	94.489	96.034	95.2732	95.1989	94.8132	92.2003
	208.508	95.2274	95.2135	94.4639	96.0148	95.2486	95.1819	94.7787	92.1984
	208.593	95.2133	95.1951	94.4402	96.0018	95.2175	95.1566	94.7614	92.1931
	208.678	95.1946	95.1637	94.4246	95.9837	95.1877	95.1429	94.7444	92.1799
	208.76	95.1588	95.135	94.399	95.9767	95.1714	95.1135	94.7195	92.1749
	208.841	95.1258	95.1192	94.3602	95.9577	95.1526	95.093	94.6945	92.1596
	208.928	95.1189	95.0992	94.3445	95.9218	95.1255	95.0707	94.6639	92.159
	209.01	95.0895	95.0791	94.3194	95.8965	95.1005	95.0319	94.6403	92.1455
	209.095	95.0686	95.0562	94.2822	95.8995	95.0832	95.0258	94.6101	92.1313
	209.182	95.046	95.0254	94.2542	95.8771	95.0568	95.0111	94.5964	92.134
	209.262	95.0244	95.0021	94.2431	95.8455	95.0386	94.9862	94.5717	92.1235
	209.347	95.0002	94.976	94.2045	95.8365	95.0232	94.958	94.547	92.116
	209.43	94.9676	94.9604	94.1591	95.813	94.9899	94.9366	94.5223	92.1053
	209.516	94.9615	94.9466	94.136	95.8002	94.9622	94.9091	94.4895	92.1011
	209.598	94.9294	94.9188	94.1174	95.7769	94.9446	94.8944	94.4677	92.098
	209.683	94.9073	94.8941	94.0933	95.7577	94.923	94.86	94.449	92.0841
	209.768	94.8825	94.8724	94.0525	95.7359	94.9048	94.8332	94.4163	92.0598
	209.851	94.854	94.8444	94.0275	95.7131	94.8791	94.8223	94.396	92.0607
	209.934	94.8259	94.8094	94.006	95.6944	94.8496	94.7998	94.3652	92.0538
	210.02	94.8085	94.7863	93.9644	95.6779	94.8375	94.772	94.3465	92.047
	210.102	94.7854	94.7716	93.9432	95.6562	94.8251	94.7459	94.3168	92.034
	210.18	94.7517	94.7495	93.9174	95.6419	94.7876	94.7178	94.296	92.0195
	210.268	94.7352	94.7329	93.8864	95.6208	94.7553	94.6959	94.2708	92.0207
	210.351	94.7119	94.6988	93.8477	95.5965	94.7391	94.6808	94.2443	92.0161
	210.439	94.6954	94.6794	93.8197	95.5858	94.7092	94.6559	94.2187	91.9998
	210.521	94.6694	94.657	93.7933	95.5597	94.6816	94.6449	94.1938	91.9972
	210.606	94.6463	94.6277	93.7803	95.5407	94.6738	94.6171	94.1618	91.9912
	210.686	94.6125	94.6074	93.7496	95.5228	94.6583	94.5946	94.1389	91.9725
	210.775	94.599	94.5847	93.7049	95.4937	94.6287	94.5679	94.1186	91.9691
	210.852	94.5623	94.5728	93.6782	95.4795	94.6071	94.5345	94.0774	91.966
	210.936	94.5316	94.533	93.6526	95.464	94.5813	94.5044	94.0583	91.9693
	211.022	94.5139	94.5058	93.6136	95.4386	94.5506	94.4852	94.0299	91.9543
	211.107	94.4951	94.486	93.5714	95.4177	94.5258	94.4623	94.0091	91.9293
	211.188	94.4558	94.4593	93.5411	95.3854	94.503	94.4332	94.0019	91.9124
	211.276	94.4335	94.4434	93.5231	95.3814	94.484	94.4117	93.9669	91.9039
	211.36	94.4147	94.4237	93.4987	95.3585	94.4355	94.3985	93.935	91.9147
	211.44	94.3802	94.3906	93.4508	95.3385	94.4199	94.3661	93.9065	91.8961
	211.524	94.3547	94.3563	93.4283	95.307	94.3993	94.3292	93.8731	91.8883
	211.608	94.3335	94.327	93.4065	95.2941	94.3657	94.3144	93.8522	91.8877
	211.691	94.3078	94.3065	93.3778	95.2763	94.3444	94.2893	93.8323	91.8823
	211.774	94.2827	94.2761	93.3432	95.2438	94.3387	94.2651	93.7953	91.8569
	211.858	94.2499	94.2534	93.3203	95.2286	94.3112	94.2414	93.7839	91.8496
[truncated: 4,601 more rows]

## Sheet: Figure 3a
	T(℃)	first charging process(mW/mg)	first discharging process(mW/mg)	second charging process(mW/mg)		T(℃)	first charging process(mW/mg)	first discharging process(mW/mg)	second charging process(mW/mg)		T(℃)	first charging process(mW/mg)	first discharging process(mW/mg)	second charging process(mW/mg)		T(℃)	first charging process(mW/mg)	first discharging process(mW/mg)	second charging process(mW/mg)
Figure 3a-i	-102.35	-0.01702	-0.14141		Figure 3a-ii	-102.33	-0.0706	-0.28392		Figure 3a-iii	-100.982	0.06535	-0.26035		Figure 3a-iv	-100.996	0.18194
	-102.33	-0.01668	-0.14141			-102.31	-0.0701	-0.28392			-100.962	0.06657	-0.26035			-100.976	0.18263
	-102.31	-0.01646	-0.14141			-102.29	-0.0701	-0.28392			-100.942	0.06779	-0.26035			-100.956	0.18334
	-102.29	-0.01634	-0.14141			-102.27	-0.0701	-0.28392			-100.922	0.06902	-0.26035			-100.936	0.18405
	-102.27	-0.01608	-0.14141			-102.25	-0.0701	-0.28392			-100.902	0.07027	-0.26035			-100.916	0.18477
	-102.25	-0.01581	-0.14141			-102.23	-0.0696	-0.28392			-100.882	0.07152	-0.26035			-100.896	0.18549
	-102.23	-0.01544	-0.14141			-102.21	-0.0688	-0.28392			-100.862	0.07278	-0.26035			-100.876	0.1862
	-102.21	-0.01497	-0.14141			-102.19	-0.0679	-0.28392			-100.842	0.07404	-0.26035			-100.856	0.1869
	-102.19	-0.01448	-0.14141			-102.17	-0.0668	-0.28392			-100.822	0.07528	-0.26035			-100.836	0.18757
	-102.17	-0.01391	-0.14141			-102.15	-0.0656	-0.28392			-100.802	0.07651	-0.26035			-100.816	0.18823
	-102.15	-0.01325	-0.14141			-102.13	-0.0642	-0.28392			-100.782	0.07772	-0.26035			-100.796	0.18888
	-102.13	-0.01256	-0.14141			-102.11	-0.0626	-0.28392			-100.762	0.07893	-0.26035			-100.776	0.18952
	-102.11	-0.01189	-0.14141			-102.09	-0.0609	-0.28392			-100.742	0.08014	-0.26035			-100.756	0.19016
	-102.09	-0.01121	-0.14141			-102.07	-0.0592	-0.28392			-100.722	0.08135	-0.26035			-100.736	0.19081
	-102.07	-0.01049	-0.14141			-102.05	-0.0576	-0.28392			-100.702	0.08258	-0.26035			-100.716	0.19147
	-102.05	-0.00975	-0.14141			-102.03	-0.0558	-0.28392			-100.682	0.08381	-0.26035			-100.696	0.19213
	-102.03	-0.00899	-0.14141			-102.01	-0.0539	-0.28392			-100.662	0.08503	-0.26035			-100.676	0.1928
	-102.01	-0.00821	-0.14141			-101.99	-0.0519	-0.28392			-100.642	0.08626	-0.26035			-100.656	0.19347
	-101.99	-0.0074	-0.14141			-101.97	-0.0498	-0.28392			-100.622	0.08746	-0.26035			-100.636	0.19414
	-101.97	-0.00654	-0.14141			-101.95	-0.0479	-0.28392			-100.602	0.08865	-0.26035			-100.616	0.1948
	-101.95	-0.00565	-0.14141			-101.93	-0.0459	-0.28392			-100.582	0.08983	-0.26035			-100.596	0.19545
	-101.93	-0.00477	-0.14141			-101.91	-0.044	-0.28392			-100.562	0.09099	-0.26035			-100.576	0.1961
	-101.91	-0.00391	-0.14141			-101.89	-0.0419	-0.28392			-100.542	0.09214	-0.26035			-100.556	0.19675
	-101.89	-0.00307	-0.14141			-101.87	-0.0398	-0.28392			-100.522	0.09328	-0.26035			-100.536	0.1974
	-101.87	-0.00224	-0.14141			-101.85	-0.0377	-0.28392			-100.502	0.09442	-0.26035			-100.516	0.19805
	-101.85	-0.0014	-0.14141			-101.83	-0.0356	-0.28392			-100.482	0.09556	-0.26035			-100.496	0.1987
	-101.83	-0.00055269	-0.14141			-101.81	-0.0335	-0.28392			-100.462	0.0967	-0.26035			-100.476	0.19935
	-101.81	0.00030816	-0.14141			-101.79	-0.0315	-0.28392			-100.442	0.09785	-0.26035			-100.456	0.2
	-101.79	0.00118	-0.14141			-101.77	-0.0295	-0.28392			-100.422	0.09899	-0.26035			-100.436	0.20065
	-101.77	0.00205	-0.14141			-101.75	-0.0276	-0.28392			-100.402	0.10014	-0.26035			-100.416	0.2013
	-101.75	0.00293	-0.14141			-101.73	-0.0256	-0.28392			-100.382	0.10129	-0.26035			-100.396	0.20194
	-101.73	0.00381	-0.14141			-101.71	-0.0236	-0.28392			-100.362	0.10244	-0.26035			-100.376	0.20258
	-101.71	0.00469	-0.14141			-101.69	-0.0216	-0.28392			-100.342	0.1036	-0.26035			-100.356	0.20321
	-101.69	0.00558	-0.14141			-101.67	-0.0195	-0.28392			-100.322	0.10475	-0.26035			-100.336	0.20383
	-101.67	0.00647	-0.14141			-101.65	-0.0173	-0.28392			-100.302	0.10591	-0.26035			-100.316	0.20445
	-101.65	0.00738	-0.14141			-101.63	-0.0152	-0.28392			-100.282	0.10706	-0.26035			-100.296	0.20506
	-101.63	0.00829	-0.14141			-101.61	-0.0131	-0.28392			-100.262	0.10821	-0.26035			-100.276	0.20566
	-101.61	0.00919	-0.14141			-101.59	-0.011	-0.28392			-100.242	0.10935	-0.26035			-100.256	0.20626
	-101.59	0.01008	-0.14141			-101.57	-0.00899	-0.28392			-100.222	0.11049	-0.26035			-100.236	0.20686
	-101.57	0.01095	-0.14141			-101.55	-0.00705	-0.28392			-100.202	0.11161	-0.26035			-100.216	0.20745
	-101.55	0.0118	-0.14141			-101.53	-0.00514	-0.28392			-100.182	0.11272	-0.26035			-100.196	0.20805
	-101.53	0.01266	-0.14141			-101.51	-0.00325	-0.28392			-100.162	0.11383	-0.26035			-100.176	0.20866
	-101.51	0.01353	-0.14141			-101.49	-0.00134	-0.28392			-100.142	0.11493	-0.26037			-100.156	0.20928
	-101.49	0.01443	-0.14141			-101.47	0.000611	-0.28392			-100.122	0.11602	-0.26039			-100.136	0.20991
	-101.47	0.01535	-0.14141			-101.45	0.00257	-0.28392			-100.102	0.11712	-0.26041			-100.116	0.21054
	-101.45	0.01627	-0.14141			-101.43	0.0045	-0.28392			-100.082	0.11822	-0.26043			-100.096	0.21117
	-101.43	0.01715	-0.14141			-101.41	0.00635	-0.28392			-100.062	0.11933	-0.26045			-100.076	0.21179
	-101.41	0.018	-0.14141			-101.39	0.00813	-0.28392			-100.042	0.12044	-0.26047			-100.056	0.21239
	-101.39	0.01882	-0.14141			-101.37	0.00987	-0.28392			-100.022	0.12156	-0.26048			-100.036	0.21298
	-101.37	0.01962	-0.14141			-101.35	0.0116	-0.28392			-100.002	0.12267	-0.26049			-100.016	0.21354
	-101.35	0.02043	-0.14141			-101.33	0.0134	-0.28392			-99.982	0.12377	-0.2605			-99.996	0.21409
	-101.33	0.02126	-0.14141			-101.31	0.0152	-0.28392			-99.962	0.12486	-0.26052			-99.976	0.21464
	-101.31	0.02209	-0.14141			-101.29	0.017	-0.28392			-99.942	0.12593	-0.26053			-99.956	0.21519
	-101.29	0.02293	-0.14141			-101.27	0.0189	-0.28392			-99.922	0.12699	-0.26055			-99.936	0.21574
	-101.27	0.02375	-0.14141			-101.25	0.0207	-0.28392			-99.902	0.12804	-0.26058			-99.916	0.2163
	-101.25	0.02456	-0.14141			-101.23	0.0224	-0.28392			-99.882	0.12909	-0.26061			-99.896	0.21687
	-101.23	0.02536	-0.14141			-101.21	0.0241	-0.28392			-99.862	0.13013	-0.26064			-99.876	0.21745
	-101.21	0.02615	-0.14141			-101.19	0.0258	-0.28392			-99.842	0.13118	-0.26068			-99.856	0.21803
	-101.19	0.02696	-0.14141			-101.17	0.0274	-0.28392			-99.822	0.13224	-0.26072			-99.836	0.2186
	-101.17	0.02778	-0.14141			-101.15	0.0292	-0.28392			-99.802	0.13329	-0.26076			-99.816	0.21918
	-101.15	0.02861	-0.14141			-101.13	0.0309	-0.28392			-99.782	0.13435	-0.26081			-99.796	0.21975
	-101.13	0.02945	-0.14141			-101.11	0.0327	-0.28392			-99.762	0.1354	-0.26085			-99.776	0.22032
	-101.11	0.03028	-0.14141			-101.09	0.0344	-0.28392			-99.742	0.13646	-0.26087			-99.756	0.22088
	-101.09	0.03109	-0.14141			-101.07	0.0361	-0.28392			-99.722	0.13751	-0.26088			-99.736	0.22144
	-101.07	0.03188	-0.14141			-101.05	0.0378	-0.28392			-99.702	0.13856	-0.26088			-99.716	0.222
	-101.05	0.03265	-0.14141			-101.03	0.0394	-0.28392			-99.682	0.13961	-0.2609			-99.696	0.22257
	-101.03	0.03342	-0.14141			-101.01	0.041	-0.28392			-99.662	0.14065	-0.26092			-99.676	0.22313
	-101.01	0.03419	-0.14141			-100.99	0.0425	-0.28392			-99.642	0.14169	-0.26096			-99.656	0.22369
	-100.99	0.03497	-0.14141			-100.97	0.044	-0.28392			-99.622	0.14272	-0.261			-99.636	0.22424
	-100.97	0.03575	-0.14141			-100.95	0.0455	-0.28392			-99.602	0.14373	-0.26103			-99.616	0.2248
	-100.95	0.03653	-0.14141			-100.93	0.0471	-0.28392			-99.582	0.14475	-0.26106			-99.596	0.22534
	-100.93	0.0373	-0.14141			-100.91	0.0486	-0.28392			-99.562	0.14575	-0.26109			-99.576	0.22588
	-100.91	0.03806	-0.14141			-100.89	0.0501	-0.28392			-99.542	0.14675	-0.26112			-99.556	0.22642
	-100.89	0.0388	-0.14141			-100.87	0.0517	-0.28392			-99.522	0.14774	-0.26115			-99.536	0.22695
	-100.87	0.03954	-0.14141			-100.85	0.0532	-0.28392			-99.502	0.14874	-0.26118			-99.516	0.22747
	-100.85	0.04028	-0.14141			-100.83	0.0548	-0.28392			-99.482	0.14972	-0.26121			-99.496	0.228
	-100.83	0.04101	-0.14141			-100.81	0.0563	-0.28392			-99.462	0.15071	-0.26124			-99.476	0.22852
	-100.81	0.04175	-0.14141			-100.79	0.0578	-0.28392			-99.442	0.15169	-0.26126			-99.456	0.22904
	-100.79	0.04249	-0.14141			-100.77	0.0592	-0.28392			-99.422	0.15267	-0.26129			-99.436	0.22956
	-100.77	0.04323	-0.14141			-100.75	0.0607	-0.28392			-99.402	0.15365	-0.26132			-99.416	0.23009
	-100.75	0.04397	-0.14141			-100.73	0.0621	-0.28392			-99.382	0.15462	-0.26135			-99.396	0.23061
	-100.73	0.04472	-0.14141			-100.71	0.0635	-0.28392			-99.362	0.15558	-0.26137			-99.376	0.23113
	-100.71	0.04545	-0.14141			-100.69	0.0649	-0.28392			-99.342	0.15655	-0.26138			-99.356	0.23165
	-100.69	0.04619	-0.14141			-100.67	0.0663	-0.28392			-99.322	0.15751	-0.26137			-99.336	0.23217
	-100.67	0.04692	-0.14141			-100.65	0.0677	-0.28392			-99.302	0.15847	-0.26136			-99.316	0.23269
	-100.65	0.04764	-0.14141			-100.63	0.0692	-0.28392			-99.282	0.15943	-0.26136			-99.296	0.2332
	-100.63	0.04834	-0.14141			-100.61	0.0706	-0.28392			-99.262	0.1604	-0.26138			-99.276	0.23371
	-100.61	0.04904	-0.14141			-100.59	0.072	-0.28392			-99.242	0.16136	-0.26142			-99.256	0.23422
	-100.59	0.04974	-0.14141			-100.57	0.0734	-0.28392			-99.222	0.16233	-0.26145			-99.236	0.23473
	-100.57	0.05042	-0.14141			-100.55	0.0748	-0.28392			-99.202	0.16329	-0.2615			-99.216	0.23524
	-100.55	0.05111	-0.14141			-100.53	0.0762	-0.28392			-99.182	0.16425	-0.26154			-99.196	0.23574
	-100.53	0.0518	-0.14141			-100.51	0.0776	-0.28392			-99.162	0.16521	-0.26158			-99.176	0.23624
	-100.51	0.05248	-0.14141			-100.49	0.0789	-0.28392			-99.142	0.16617	-0.26161			-99.156	0.23674
	-100.49	0.05317	-0.14141			-100.47	0.0802	-0.28392			-99.122	0.16712	-0.26164			-99.136	0.23723
	-100.47	0.05385	-0.14141			-100.45	0.0815	-0.28392			-99.102	0.16807	-0.26168			-99.116	0.23772
	-100.45	0.05453	-0.14141			-100.43	0.0828	-0.28392			-99.082	0.16901	-0.26173			-99.096	0.23821
	-100.43	0.0552	-0.14141			-100.41	0.0841	-0.28392			-99.062	0.16995	-0.26179			-99.076	0.23869
	-100.41	0.05587	-0.14141			-100.39	0.0854	-0.28392			-99.042	0.17089	-0.26186			-99.056	0.23917
	-100.39	0.05654	-0.14141			-100.37	0.0866	-0.28392			-99.022	0.17183	-0.26192			-99.036	0.23966
	-100.37	0.0572	-0.14141			-100.35	0.0879	-0.28392			-99.002	0.17277	-0.26198			-99.016	0.24015
	-100.35	0.05787	-0.14141			-100.33	0.0892	-0.28392			-98.982	0.1737	-0.26202			-98.996	0.24064
	-100.33	0.05853	-0.14141			-100.31	0.0904	-0.28392			-98.962	0.17463	-0.26206			-98.976	0.24113
	-100.31	0.05919	-0.14141			-100.29	0.0917	-0.28392			-98.942	0.17556	-0.2621			-98.956	0.24163
	-100.29	0.05985	-0.14141			-100.27	0.0929	-0.28392			-98.922	0.17649	-0.26213			-98.936	0.24212
	-100.27	0.06052	-0.14141			-100.25	0.0941	-0.28392			-98.902	0.1774	-0.26216			-98.916	0.24261
	-100.25	0.06118	-0.14141			-100.23	0.0953	-0.28393			-98.882	0.17832	-0.26218			-98.896	0.24309
	-100.23	0.06184	-0.14141			-100.21	0.0965	-0.28395			-98.862	0.17922	-0.2622			-98.876	0.24356
	-100.21	0.06251	-0.14142			-100.19	0.0977	-0.28397			-98.842	0.18012	-0.26222			-98.856	0.24401
	-100.19	0.06316	-0.14143			-100.17	0.0989	-0.28399			-98.822	0.18102	-0.26223			-98.836	0.24447
	-100.17	0.06381	-0.14144			-100.15	0.10003	-0.28402			-98.802	0.18191	-0.26223			-98.816	0.24491
	-100.15	0.06445	-0.14145			-100.13	0.10118	-0.28405			-98.782	0.18279	-0.26223			-98.796	0.24536
	-100.13	0.06507	-0.14147			-100.11	0.10231	-0.28409			-98.762	0.18367	-0.26224			-98.776	0.24582
	-100.11	0.06568	-0.14148			-100.09	0.10344	-0.28413			-98.742	0.18455	-0.26226			-98.756	0.24628
	-100.09	0.06628	-0.1415			-100.07	0.10457	-0.28417			-98.722	0.18542	-0.26228			-98.736	0.24675
	-100.07	0.06689	-0.14151			-100.05	0.10569	-0.2842			-98.702	0.18629	-0.26231			-98.716	0.24722
	-100.05	0.0675	-0.14153			-100.03	0.10682	-0.28421			-98.682	0.18716	-0.26235			-98.696	0.24769
	-100.03	0.06811	-0.14154			-100.01	0.10795	-0.28421			-98.662	0.18801	-0.26239			-98.676	0.24816
	-100.01	0.06873	-0.14156			-99.99	0.10909	-0.28421			-98.642	0.18887	-0.26244			-98.656	0.24862
	-99.99	0.06936	-0.14157			-99.97	0.11022	-0.28421			-98.622	0.18972	-0.26249			-98.636	0.24907
	-99.97	0.06999	-0.14159			-99.95	0.11136	-0.28422			-98.602	0.19057	-0.26254			-98.616	0.24952
	-99.95	0.07061	-0.1416			-99.93	0.11248	-0.28425			-98.582	0.19141	-0.26259			-98.596	0.24996
	-99.93	0.07123	-0.14161			-99.91	0.1136	-0.28428			-98.562	0.19226	-0.26263			-98.576	0.2504
	-99.91	0.07185	-0.14162			-99.89	0.11471	-0.28431			-98.542	0.19312	-0.26265			-98.556	0.25083
	-99.89	0.07246	-0.14163			-99.87	0.11581	-0.28435			-98.522	0.19397	-0.26266			-98.536	0.25127
	-99.87	0.07307	-0.14164			-99.85	0.11691	-0.28439			-98.502	0.19484	-0.26266			-98.516	0.2517
	-99.85	0.07367	-0.14164			-99.83	0.11801	-0.28444			-98.482	0.1957	-0.26268			-98.496	0.25214
	-99.83	0.07428	-0.14165			-99.81	0.11911	-0.28449			-98.462	0.19657	-0.26272			-98.476	0.25258
	-99.81	0.07489	-0.14166			-99.79	0.12021	-0.28455			-98.442	0.19744	-0.26278			-98.456	0.25302
	-99.79	0.07549	-0.14167			-99.77	0.12131	-0.2846			-98.422	0.19831	-0.26284			-98.436	0.25346
	-99.77	0.0761	-0.14168			-99.75	0.12241	-0.28464			-98.402	0.19918	-0.2629			-98.416	0.2539
	-99.75	0.0767	-0.14169			-99.73	0.1235	-0.28467			-98.382	0.20005	-0.26297			-98.396	0.25435
	-99.73	0.07731	-0.14171			-99.71	0.12458	-0.28469			-98.362	0.20092	-0.26304			-98.376	0.25479
	-99.71	0.0779	-0.14172			-99.69	0.12565	-0.28471			-98.342	0.20178	-0.26312			-98.356	0.25522
	-99.69	0.0785	-0.14173			-99.67	0.12671	-0.28472			-98.322	0.20263	-0.26321			-98.336	0.25566
	-99.67	0.07908	-0.14175			-99.65	0.12776	-0.28474			-98.302	0.20347	-0.26329			-98.316	0.2561
	-99.65	0.07965	-0.14176			-99.63	0.1288	-0.28475			-98.282	0.20431	-0.26335			-98.296	0.25654
	-99.63	0.08022	-0.14179			-99.61	0.12982	-0.28475			-98.262	0.20513	-0.26338			-98.276	0.25697
	-99.61	0.08077	-0.14182			-99.59	0.13084	-0.28476			-98.242	0.20594	-0.26339			-98.256	0.25741
	-99.59	0.08131	-0.14185			-99.57	0.13184	-0.28475			-98.222	0.20675	-0.2634			-98.236	0.25784
	-99.57	0.08185	-0.14188			-99.55	0.13284	-0.28474			-98.202	0.20755	-0.26342			-98.216	0.25827
	-99.55	0.08239	-0.1419			-99.53	0.13382	-0.28473			-98.182	0.20835	-0.26345			-98.196	0.2587
	-99.53	0.08293	-0.14192			-99.51	0.1348	-0.28476			-98.162	0.20915	-0.26347			-98.176	0.25912
	-99.51	0.08349	-0.14193			-99.49	0.13576	-0.28481			-98.142	0.20996	-0.2635			-98.156	0.25954
	-99.49	0.08406	-0.14194			-99.47	0.13672	-0.28488			-98.122	0.21077	-0.26352			-98.136	0.25996
	-99.47	0.08464	-0.14195			-99.45	0.13768	-0.28495			-98.102	0.21158	-0.26354			-98.116	0.26037
	-99.45	0.08523	-0.14196			-99.43	0.13863	-0.28499			-98.082	0.21239	-0.26356			-98.096	0.26078
	-99.43	0.08581	-0.14198			-99.41	0.13959	-0.28501			-98.062	0.2132	-0.26356			-98.076	0.26119
	-99.41	0.08638	-0.142			-99.39	0.14054	-0.28502			-98.042	0.21401	-0.26357			-98.056	0.26158
	-99.39	0.08694	-0.14202			-99.37	0.1415	-0.28503			-98.022	0.21481	-0.26357			-98.036	0.26197
	-99.37	0.08749	-0.14204			-99.35	0.14247	-0.28504			-98.002	0.21561	-0.26359			-98.016	0.26236
	-99.35	0.08802	-0.14205			-99.33	0.14343	-0.28505			-97.982	0.2164	-0.2636			-97.996	0.26274	-0.39929
	-99.33	0.08855	-0.14206			-99.31	0.14439	-0.28509			-97.962	0.21718	-0.26361			-97.976	0.26313	-0.39929
	-99.31	0.08908	-0.14206			-99.29	0.14535	-0.28515			-97.942	0.21795	-0.26362			-97.956	0.26352	-0.39929
	-99.29	0.0896	-0.14207			-99.27	0.1463	-0.28521			-97.922	0.21872	-0.26362			-97.936	0.26391	-0.39929
	-99.27	0.09014	-0.14208			-99.25	0.14723	-0.28527			-97.902	0.21949	-0.26362			-97.916	0.2643	-0.39929
	-99.25	0.09067	-0.1421			-99.23	0.14815	-0.28531			-97.882	0.22024	-0.26364			-97.896	0.26469	-0.39929
	-99.23	0.09121	-0.14211			-99.21	0.14907	-0.28533			-97.862	0.221	-0.26367			-97.876	0.26509	-0.39929
	-99.21	0.09174	-0.14212			-99.19	0.14999	-0.28533			-97.842	0.22175	-0.26371			-97.856	0.26548	-0.39929
	-99.19	0.09228	-0.14213			-99.17	0.15092	-0.28533			-97.822	0.2225	-0.26376			-97.836	0.26586	-0.39929
	-99.17	0.09281	-0.14213			-99.15	0.15185	-0.28533			-97.802	0.22325	-0.26382			-97.816	0.26625	-0.39929
	-99.15	0.09334	-0.14214			-99.13	0.1528	-0.28533			-97.782	0.22401	-0.26389			-97.796	0.26663	-0.39929
	-99.13	0.09387	-0.14215			-99.11	0.15375	-0.28533			-97.762	0.22477	-0.26395			-97.776	0.267	-0.39929
	-99.11	0.09439	-0.14216			-99.09	0.15471	-0.28534			-97.742	0.22554	-0.26399			-97.756	0.26737	-0.39929
	-99.09	0.09492	-0.14218			-99.07	0.15566	-0.28535			-97.722	0.22632	-0.26403			-97.736	0.26775	-0.39929
	-99.07	0.09544	-0.14219			-99.05	0.15661	-0.28537			-97.702	0.2271	-0.26406			-97.716	0.26812	-0.39929
	-99.05	0.09596	-0.14221			-99.03	0.15754	-0.2854			-97.682	0.22788	-0.2641			-97.696	0.26849	-0.39929
	-99.03	0.09648	-0.14222			-99.01	0.15845	-0.28545			-97.662	0.22866	-0.26414			-97.676	0.26886	-0.39929
	-99.01	0.097	-0.14224			-98.99	0.15935	-0.28549			-97.642	0.22942	-0.26419			-97.656	0.26923	-0.39929
	-98.99	0.09751	-0.14226			-98.97	0.16024	-0.28553			-97.622	0.23016	-0.26423			-97.636	0.26961	-0.39929
	-98.97	0.09803	-0.14228			-98.95	0.16112	-0.28557			-97.602	0.23089	-0.26426			-97.616	0.26998	-0.39929
	-98.95	0.09854	-0.14229			-98.93	0.16198	-0.28559			-97.582	0.23161	-0.26428			-97.596	0.27035	-0.39929
	-98.93	0.09905	-0.14231			-98.91	0.16284	-0.28562			-97.562	0.23232	-0.2643			-97.576	0.27072	-0.39929
	-98.91	0.09956	-0.14233			-98.89	0.1637	-0.28565			-97.542	0.23303	-0.26432			-97.556	0.27108	-0.39929
	-98.89	0.10006	-0.14235			-98.87	0.16455	-0.28568			-97.522	0.23374	-0.26435			-97.536	0.27145	-0.39929
	-98.87	0.10056	-0.14237			-98.85	0.16539	-0.28572			-97.502	0.23446	-0.26438			-97.516	0.27182	-0.39929
	-98.85	0.10106	-0.14239			-98.83	0.16625	-0.28575			-97.482	0.23518	-0.26441			-97.496	0.27218	-0.39929
	-98.83	0.10155	-0.14241			-98.81	0.1671	-0.28579			-97.462	0.23591	-0.26444			-97.476	0.27255	-0.39929
	-98.81	0.10204	-0.14243			-98.79	0.16796	-0.28582			-97.442	0.23664	-0.26447			-97.456	0.27292	-0.39929
	-98.79	0.10253	-0.14245			-98.77	0.16883	-0.28585			-97.422	0.23738	-0.26451			-97.436	0.27329	-0.39929
	-98.77	0.10302	-0.14247			-98.75	0.1697	-0.28588			-97.402	0.23812	-0.26454			-97.416	0.27366	-0.39929
	-98.75	0.10351	-0.14249			-98.73	0.17056	-0.28591			-97.382	0.23885	-0.26458			-97.396	0.27403	-0.39929
	-98.73	0.104	-0.1425			-98.71	0.17142	-0.28594			-97.362	0.23958	-0.26462			-97.376	0.27439	-0.39929
	-98.71	0.1045	-0.14252			-98.69	0.17227	-0.28597			-97.342	0.2403	-0.26465			-97.356	0.27475	-0.39929
	-98.69	0.10499	-0.14253			-98.67	0.1731	-0.286			-97.322	0.24102	-0.26469			-97.336	0.27511	-0.39929
	-98.67	0.10549	-0.14254			-98.65	0.17393	-0.28602			-97.302	0.24173	-0.26473			-97.316	0.27546	-0.39929
	-98.65	0.10598	-0.14256			-98.63	0.17475	-0.28605			-97.282	0.24243	-0.26476			-97.296	0.27582	-0.39929
	-98.63	0.10647	-0.14257			-98.61	0.17555	-0.28608			-97.262	0.24313	-0.2648			-97.276	0.27617	-0.39929
	-98.61	0.10696	-0.14259			-98.59	0.17635	-0.28611			-97.242	0.24384	-0.26483			-97.256	0.27652	-0.39929
	-98.59	0.10743	-0.1426			-98.57	0.17713	-0.28614			-97.222	0.24454	-0.26486			-97.236	0.27688	-0.39929
	-98.57	0.1079	-0.14261			-98.55	0.17791	-0.28617			-97.202	0.24524	-0.26488			-97.216	0.27723	-0.39929
	-98.55	0.10836	-0.14263			-98.53	0.17868	-0.2862			-97.182	0.24595	-0.2649			-97.196	0.27759	-0.39929
	-98.53	0.10882	-0.14264			-98.51	0.17945	-0.28623			-97.162	0.24665	-0.26491			-97.176	0.27795	-0.39929
	-98.51	0.10928	-0.14266			-98.49	0.18022	-0.28625			-97.142	0.24735	-0.26491			-97.156	0.2783	-0.39929
	-98.49	0.10973	-0.14267			-98.47	0.18098	-0.28627			-97.122	0.24806	-0.26492			-97.136	0.27865	-0.39929
	-98.47	0.11018	-0.14268			-98.45	0.18176	-0.28629			-97.102	0.24876	-0.26492			-97.116	0.27899	-0.39929
	-98.45	0.11064	-0.14269			-98.43	0.18253	-0.28631			-97.082	0.24946	-0.26492			-97.096	0.27933	-0.39929
	-98.43	0.11109	-0.1427			-98.41	0.18332	-0.28632			-97.062	0.25015	-0.26491			-97.076	0.27967	-0.39929
	-98.41	0.11155	-0.14272			-98.39	0.1841	-0.28634			-97.042	0.25084	-0.2649			-97.056	0.28	-0.39929
	-98.39	0.11201	-0.14273			-98.37	0.18489	-0.28636			-97.022	0.25153	-0.2649			-97.036	0.28032	-0.39929
	-98.37	0.11248	-0.14275			-98.35	0.18567	-0.28638			-97.002	0.25222	-0.2649			-97.016	0.28064	-0.39929
	-98.35	0.11295	-0.14277			-98.33	0.18646	-0.2864			-96.982	0.2529	-0.26492			-96.996	0.28097	-0.39929
	-98.33	0.11343	-0.14278			-98.31	0.18725	-0.28642			-96.962	0.25357	-0.26495			-96.976	0.28129	-0.39929
	-98.31	0.11391	-0.14279			-98.29	0.18803	-0.28645			-96.942	0.25424	-0.26498			-96.956	0.2816	-0.39929
	-98.29	0.11439	-0.14281			-98.27	0.18882	-0.28648			-96.922	0.2549	-0.26501			-96.936	0.28191	-0.39929
	-98.27	0.11485	-0.14282			-98.25	0.1896	-0.28652			-96.902	0.25556	-0.26504			-96.916	0.28222	-0.39929
	-98.25	0.11531	-0.14283			-98.23	0.19038	-0.28655			-96.882	0.25622	-0.26507			-96.896	0.28252	-0.39929
	-98.23	0.11576	-0.14284			-98.21	0.19116	-0.28658			-96.862	0.25687	-0.2651			-96.876	0.2828	-0.39929
	-98.21	0.11619	-0.14285			-98.19	0.19193	-0.28661			-96.842	0.25753	-0.26513			-96.856	0.28308	-0.39929
	-98.19	0.11663	-0.14286			-98.17	0.1927	-0.28664			-96.822	0.25818	-0.26518			-96.836	0.28335	-0.39929
	-98.17	0.11705	-0.14287			-98.15	0.19347	-0.28666			-96.802	0.25882	-0.26524			-96.816	0.28362	-0.39929
	-98.15	0.11748	-0.14288			-98.13	0.19423	-0.28668			-96.782	0.25947	-0.26531			-96.796	0.2839	-0.39929
	-98.13	0.1179	-0.1429			-98.11	0.19499	-0.28671			-96.762	0.26012	-0.26538			-96.776	0.28418	-0.39929
	-98.11	0.11833	-0.14292			-98.09	0.19574	-0.28674			-96.742	0.26076	-0.26544			-96.756	0.28447	-0.39929
	-98.09	0.11876	-0.14294			-98.07	0.19648	-0.28677			-96.722	0.26141	-0.2655			-96.736	0.28477	-0.39929
	-98.07	0.11919	-0.14297			-98.05	0.19723	-0.28682			-96.702	0.26205	-0.26554			-96.716	0.28508	-0.39929
	-98.05	0.11962	-0.14299			-98.03	0.19796	-0.28686			-96.682	0.26269	-0.26559			-96.696	0.2854	-0.39929
	-98.03	0.12005	-0.14302			-98.01	0.19869	-0.28691			-96.662	0.26332	-0.26563			-96.676	0.28571	-0.39929
	-98.01	0.12048	-0.14304			-97.99	0.19941	-0.28697			-96.642	0.26396	-0.26566			-96.656	0.28603	-0.39929
	-97.99	0.12091	-0.14305			-97.97	0.20012	-0.28702			-96.622	0.26459	-0.2657			-96.636	0.28634	-0.39929
	-97.97	0.12134	-0.14305			-97.95	0.20083	-0.28708			-96.602	0.26523	-0.26574			-96.616	0.28665	-0.39929
	-97.95	0.12177	-0.14306			-97.93	0.20154	-0.28714			-96.582	0.26586	-0.26577			-96.596	0.28695	-0.39929
	-97.93	0.1222	-0.14306			-97.91	0.20224	-0.28719			-96.562	0.2665	-0.26581			-96.576	0.28725	-0.39929
	-97.91	0.12263	-0.14306			-97.89	0.20295	-0.28722			-96.542	0.26714	-0.26585			-96.556	0.28756	-0.39929
	-97.89	0.12306	-0.14307			-97.87	0.20365	-0.28725			-96.522	0.26778	-0.26589			-96.536	0.28786	-0.39929
	-97.87	0.12349	-0.14307			-97.85	0.20437	-0.28727			-96.502	0.26843	-0.26592			-96.516	0.28816	-0.39929
	-97.85	0.12392	-0.14308			-97.83	0.20509	-0.28729			-96.482	0.26907	-0.26596			-96.496	0.28847	-0.39929
	-97.83	0.12434	-0.1431			-97.81	0.20581	-0.28731			-96.462	0.26971	-0.26598			-96.476	0.28878	-0.39929
	-97.81	0.12477	-0.14311			-97.79	0.20653	-0.28733			-96.442	0.27034	-0.26601			-96.456	0.28909	-0.39929
	-97.79	0.12519	-0.14312			-97.77	0.20724	-0.28734			-96.422	0.27097	-0.26604			-96.436	0.2894	-0.39929
	-97.77	0.12561	-0.14314			-97.75	0.20795	-0.28736			-96.402	0.27159	-0.26606			-96.416	0.2897	-0.39929
	-97.75	0.12602	-0.14315			-97.73	0.20865	-0.28737			-96.382	0.27221	-0.26609			-96.396	0.29001	-0.39929
	-97.73	0.12643	-0.14317			-97.71	0.20933	-0.28739			-96.362	0.27282	-0.26611			-96.376	0.2903	-0.39929
	-97.71	0.12683	-0.14319			-97.69	0.21	-0.28741			-96.342	0.27342	-0.26613			-96.356	0.2906	-0.39929
	-97.69	0.12723	-0.1432			-97.67	0.21066	-0.28743			-96.322	0.27403	-0.26614			-96.336	0.29089	-0.39929
	-97.67	0.12763	-0.14322			-97.65	0.21131	-0.28746			-96.302	0.27463	-0.26616			-96.316	0.29117	-0.39929
	-97.65	0.12803	-0.14324			-97.63	0.21196	-0.28748			-96.282	0.27523	-0.26619			-96.296	0.29146	-0.39929
	-97.63	0.12843	-0.14326			-97.61	0.21261	-0.28748			-96.262	0.27583	-0.26622			-96.276	0.29174	-0.39929
	-97.61	0.12883	-0.14328			-97.59	0.21326	-0.28749			-96.242	0.27643	-0.26627			-96.256	0.29201	-0.39929
	-97.59	0.12923	-0.1433			-97.57	0.21391	-0.2875			-96.222	0.27703	-0.26631			-96.236	0.29229	-0.39929
	-97.57	0.12963	-0.14331			-97.55	0.21456	-0.28753			-96.202	0.27763	-0.26634			-96.216	0.29256	-0.39929
	-97.55	0.13003	-0.14332			-97.53	0.21521	-0.28756			-96.182	0.27823	-0.26636			-96.196	0.29283	-0.39929
	-97.53	0.13043	-0.14334			-97.51	0.21587	-0.2876			-96.162	0.27883	-0.26638			-96.176	0.29311	-0.39929
	-97.51	0.13082	-0.14335			-97.49	0.21654	-0.28764			-96.142	0.27942	-0.2664			-96.156	0.29338	-0.39929
	-97.49	0.13121	-0.14336			-97.47	0.21721	-0.28768			-96.122	0.28002	-0.26641			-96.136	0.29365	-0.39929
	-97.47	0.1316	-0.14337			-97.45	0.21788	-0.28772			-96.102	0.28061	-0.26644			-96.116	0.29392	-0.39929
	-97.45	0.13199	-0.14339			-97.43	0.21856	-0.28775			-96.082	0.2812	-0.26649			-96.096	0.2942	-0.39929
	-97.43	0.13237	-0.1434			-97.41	0.21924	-0.28778			-96.062	0.28178	-0.26655			-96.076	0.29447	-0.39929
	-97.41	0.13276	-0.14342			-97.39	0.21991	-0.28779			-96.042	0.28237	-0.26662			-96.056	0.29475	-0.39929
	-97.39	0.13314	-0.14343			-97.37	0.22057	-0.28779			-96.022	0.28295	-0.26668			-96.036	0.29503	-0.39929
	-97.37	0.13353	-0.14345			-97.35	0.22123	-0.28778			-96.002	0.28353	-0.26672			-96.016	0.2953	-0.39929
	-97.35	0.13392	-0.14346			-97.33	0.22187	-0.28776			-95.982	0.28411	-0.26675			-95.996	0.29558	-0.39929
	-97.33	0.13432	-0.14348			-97.31	0.22251	-0.28776			-95.962	0.28469	-0.26677			-95.976	0.29586	-0.39929
	-97.31	0.13471	-0.14349			-97.29	0.22314	-0.28777			-95.942	0.28527	-0.2668			-95.956	0.29613	-0.39929
	-97.29	0.1351	-0.14351			-97.27	0.22376	-0.28781			-95.922	0.28585	-0.26682			-95.936	0.29641	-0.39929
	-97.27	0.13549	-0.14352			-97.25	0.22438	-0.28785			-95.902	0.28643	-0.26685			-95.916	0.29667	-0.39929
	-97.25	0.13588	-0.14354			-97.23	0.225	-0.28788			-95.882	0.28701	-0.26687			-95.896	0.29693	-0.39929
	-97.23	0.13627	-0.14357			-97.21	0.22561	-0.28791			-95.862	0.28758	-0.26689			-95.876	0.29719	-0.39929
	-97.21	0.13666	-0.1436			-97.19	0.22622	-0.28793			-95.842	0.28816	-0.26691			-95.856	0.29745	-0.39929
	-97.19	0.13705	-0.14362			-97.17	0.22683	-0.28795			-95.822	0.28874	-0.26693			-95.836	0.29771	-0.39929
	-97.17	0.13743	-0.14365			-97.15	0.22744	-0.28799			-95.802	0.28931	-0.26696			-95.816	0.29797	-0.39929
	-97.15	0.13781	-0.14366			-97.13	0.22805	-0.28803			-95.782	0.28988	-0.26699			-95.796	0.29823	-0.39929
	-97.13	0.13819	-0.14366			-97.11	0.22865	-0.28808			-95.762	0.29045	-0.26702			-95.776	0.29849	-0.39929
	-97.11	0.13857	-0.14365			-97.09	0.22925	-0.28813			-95.742	0.29101	-0.26706			-95.756	0.29875	-0.39929
	-97.09	0.13894	-0.14365			-97.07	0.22985	-0.28817			-95.722	0.29157	-0.26709			-95.736	0.29902	-0.39929
	-97.07	0.13931	-0.14365			-97.05	0.23044	-0.28821			-95.702	0.29212	-0.26713			-95.716	0.29928	-0.39929
	-97.05	0.13968	-0.14366			-97.03	0.23103	-0.28825			-95.682	0.29267	-0.26716			-95.696	0.29954	-0.39929
	-97.03	0.14005	-0.14368			-97.01	0.23163	-0.28829			-95.662	0.29321	-0.26719			-95.676	0.2998	-0.39929
	-97.01	0.14042	-0.14369			-96.99	0.23222	-0.28832			-95.642	0.29376	-0.26722			-95.656	0.30006	-0.39929
	-96.99	0.14078	-0.14371			-96.97	0.23281	-0.28836			-95.622	0.2943	-0.26726			-95.636	0.30032	-0.39929
	-96.97	0.14115	-0.14372			-96.95	0.2334	-0.28839			-95.602	0.29485	-0.26729			-95.616	0.30058	-0.39929
	-96.95	0.14151	-0.14374			-96.93	0.234	-0.28843			-95.582	0.2954	-0.26732			-95.596	0.30084	-0.39929
	-96.93	0.14187	-0.14376			-96.91	0.23459	-0.28847			-95.562	0.29596	-0.26735			-95.576	0.3011	-0.39929
	-96.91	0.14223	-0.14378			-96.89	0.23518	-0.28851			-95.542	0.29652	-0.26738			-95.556	0.30136	-0.39929
	-96.89	0.14259	-0.1438			-96.87	0.23577	-0.28855			-95.522	0.29708	-0.26741			-95.536	0.30162	-0.39929
	-96.87	0.14294	-0.14382			-96.85	0.23636	-0.28859			-95.502	0.29764	-0.26744			-95.516	0.30189	-0.39929
	-96.85	0.14329	-0.14384			-96.83	0.23694	-0.28862			-95.482	0.29819	-0.26746			-95.496	0.30214	-0.39929
	-96.83	0.14364	-0.14386			-96.81	0.23752	-0.28865			-95.462	0.29875	-0.26748			-95.476	0.3024	-0.39929
	-96.81	0.14399	-0.14388			-96.79	0.23811	-0.28868			-95.442	0.29929	-0.26749			-95.456	0.30265	-0.39929
	-96.79	0.14434	-0.14389			-96.77	0.23869	-0.28869			-95.422	0.29983	-0.2675			-95.436	0.30289	-0.39929
	-96.77	0.14469	-0.14391			-96.75	0.23927	-0.2887			-95.402	0.30036	-0.2675			-95.416	0.30312	-0.39929
	-96.75	0.14505	-0.14393			-96.73	0.23985	-0.28871			-95.382	0.30088	-0.2675			-95.396	0.30336	-0.39929
	-96.73	0.14541	-0.14395			-96.71	0.24043	-0.28872			-95.362	0.3014	-0.26751			-95.376	0.30359	-0.39929
	-96.71	0.14577	-0.14397			-96.69	0.24101	-0.28874			-95.342	0.30192	-0.26753			-95.356	0.30381	-0.39929
	-96.69	0.14613	-0.14399			-96.67	0.24159	-0.28877			-95.322	0.30243	-0.26756			-95.336	0.30404	-0.39929
	-96.67	0.14649	-0.14401			-96.65	0.24217	-0.2888			-95.302	0.30294	-0.2676			-95.316	0.30427	-0.39929
	-96.65	0.14684	-0.14402			-96.63	0.24274	-0.28883			-95.282	0.30345	-0.26764			-95.296	0.30451	-0.39929
	-96.63	0.14719	-0.14403			-96.61	0.24331	-0.28886			-95.262	0.30395	-0.26767			-95.276	0.30474	-0.39929
	-96.61	0.14753	-0.14404			-96.59	0.24387	-0.28888			-95.242	0.30445	-0.2677			-95.256	0.30498	-0.39929
	-96.59	0.14787	-0.14405			-96.57	0.24443	-0.2889			-95.222	0.30496	-0.26772			-95.236	0.30521	-0.39929
	-96.57	0.14821	-0.14405			-96.55	0.24498	-0.28892			-95.202	0.30546	-0.26775			-95.216	0.30545	-0.39936
	-96.55	0.14854	-0.14407			-96.53	0.24552	-0.28894			-95.182	0.30597	-0.26779			-95.196	0.30568	-0.39944
	-96.53	0.14887	-0.1441			-96.51	0.24606	-0.28896			-95.162	0.30647	-0.26782			-95.176	0.30592	-0.39952
	-96.51	0.1492	-0.14412			-96.49	0.24661	-0.28898			-95.142	0.30698	-0.26787			-95.156	0.30615	-0.3996
	-96.49	0.14953	-0.14415			-96.47	0.24715	-0.289			-95.122	0.30748	-0.26791			-95.136	0.30638	-0.39969
	-96.47	0.14987	-0.14417			-96.45	0.2477	-0.28902			-95.102	0.30799	-0.26795			-95.116	0.30661	-0.39979
[truncated: 13,616 more rows]

## Sheet: Figure 3b
		charging(J/g)			discharging(J/g)
		1st	2nd	3rd	1st	2nd
[truncated: 4 more rows]

## Sheet: Figure 3c-i
		1 st		2 st		3 st		4 st		5 st		6 st		7 st		8 st		9 st		10 st		11 st		12 st		13 st		14 st		15 st
[truncated: 11,548 more rows]

[truncated: 18 more sheets: Figure 3c-ii, Figure 3d, Figure 3e, Figure 3f, Figure 4a, Figure 4b, Figure 4c, Figure 5g, Figure 5h, Figure 5i, Figure 5j, Figure 6a, Figure 5k-i, Figure 5k-ii, Figure 5l, Figure 5m, Figure 6b, Figure 6c]
